# Supplementary material for: Genome-wide subcellular localization of putative outer membrane and extracellular proteins in Leptospira interrogans serovar Lai genome using bioinformatics approaches
Source: BMC Genomics. 2008 Apr 21;9:181. doi: 10.1186/1471-2164-9-181 (PMC2387172; doi:10.1186/1471-2164-9-181)
Supplement: Additional file 1 — Putative PP proteins in L. interrogans serovar Lai genome. This table lists the Lai locus and protein annotation of (A) 17 predicted PP derived from the consensus vote prediction (B) 20 predicted PP derived from 2 out of 3 predictions with significant DBsubloc and/or GTD predictions, (C) 38 predicted PP derived from 1 out of 3 predictions with significant DBsubloc and/or GTD predictions. [file 1471-2164-9-181-S1.xls]

## Sheet: Sheet1
Table Putative periplasmic proteins (PP) in Leptospira interrogans serovar lai genome
A. 17 predicted PP derived from the consensus vote prediction
Lai locus	Copen locus	Protein annotation
LA0666	LIC12927	Methylamine utilization protein mauG
LA0809	LIC12812	serine protease DO
LA1155	LIC12529	sulfate-binding protein precursor
LA1859	LIC12032	Catalase
LA2017	LIC11890	Periplasmic flagellin
LA2019	LIC11889	Periplasmic flagellin
LA2105	LIC11813	gamma-glutamyltranspeptidase
LA2417	LIC11532	Possible hook-associated protein, flagellin family
LA2418	LIC11531	Possible hook-associated protein, flagellin family
LA2562	LIC11414	acyl-CoA thioesterase
LA2664	LIC11327	flagellar P-ring protein precursor
LA2748	LIC11267	Sulfate-binding protein precursor
LA2974	LIC11088	Methylamine utilization protein mauG
LA3139	LIC10972	Putative lipoprotein
LA3509	LIC10682	Methylamine utilization protein mauG
LA3839	LIC13071	Phosphatidylethanolamine-binding family protein
LA4299	LIC13442	Methylamine utilization protein mauG
B. 20 predicted PP derived from 2 out of 3 predictions with significant GTD and/or DBSubloc predictions
Lai locus	Copen Locus	Protein annotation	SWISS-PROT a	PDB codeb
LA0042	LIC10037	GMC oxidoreductase/periplasmic trypsin-like	P55582	1ky9
LA0061	LIC10054	hypothetical protein / putative lipoprotein	Q9X6V6	1i19
LA0791	LIC12828	soluble lytic murein transglycosylase precursor	P39434	1qsa
LA0862	LIC12765	thiol peroxidase	P39167	1psq
LA0894	LIC12742	NADH dehydrogenase I chain B	P56897	2frv
LA1007	LIC12648	glutathione peroxidase	-	1jfu
LA1136	LIC12545	hypothetical protein / outer membrane lipoprotein carrier protein	P57068	1iwl
LA1174	LIC12515	amino acid (cystine) ABC transporte	Q01269	1lst
LA1998	LIC11910	polysaccharide deacetylase	P75906	1ny1
LA2023	LIC11886	Cytochrome c /putative lipoprotein	Q47945	155c
LA2501	LIC11465	Predicted hydrolase/acyltransferase,/ conserved hypothetical protein	P44800	1qj4
LA2663	LIC11328	hypothetical protein/flagellum-specific muramidase (chaperon, secA)	-	1m6n
LA3084	LIC11013	peptide ABC transporter, periplasmic peptide-binding protein /OppA	P55691	1uqw
LA3119	LIC10984	hypothetical protein/ conserved hypothetical protein	O51063	1gof
LA3267	LIC10874	molybdopterin oxidoreductase, iron-sulfur binding subunit	P33389	155c
LA3268	LIC10873	Cytochrome c3 /conserved hypothetical protein	P00137	1fgi
LA4080	LIC13252	Methylamine utilization ferredoxin-type protein mauM	P77223	1q16
LA4278	LIC13424	Formate hydrogenlyase subunit 7	Q9XBL7	1q16
LA4336	LIC13478	amino acid (cystine) ABC transporter	Q01269	1lst
LB177	LIC20143	putative serine protease/ HtrA1	O34358	1ky9
C. 38 predicted PP driven from 1 out of 3 predictions with significant DBSubloc and/or GTD prediction
Lai locus	Copen Locus	Protein annotation	SWISS-PROT a	PDB codeb
LA0330	LIC10286	Penicillin G acylase precursor	-	1ajq
LA0410	LIC10359	hypothetical protein/ conserved hypothetical protein	Q910M4	1iwl
LA0808	LIC12813	hypothetical protein /serine protease	O34358	1ky9
LA0948	LIC12700	Hypothetical zinc protease/ metalloprotease	P55679	1be3
LA1555	LIC12215	conserved hypothetical protein	Q02219	1nif
LA1556	LIC12214	SCO1/SenC family protein/ putative cytochrome oxidase assembly factor	-	1jfu
LA1897	LIC12002	succinate dehydrogenase flavoprotein subunit	Q8XQG4	1qla
LA2025	LIC11884	hypothetical protein	-	1opr
LA2138	LIC11782	hypothetical protein / conserved hypothetical protein	Q9RHV8	1frk
LA2266	LIC11671	putative outermembrane protein / conserved hypothetical protein	-	1iwl
LA2296	LIC11642	hypothetical protein /conserved hypothetical protein	-	1b0u
LA2343	LIC11602	hypothetical protein/ conserved hypothetical protein	-	1c9u
LA2413	LIC11536	Probable lipoprotein nlpC precursor/ conserved hypothetical protein	P45296	1hux
LA2477	LIC11482	Hypothetical protein	-	1lst
LA2535	LIC11438	Probable peptidyl-prolyl cis-trans isomerase A	-	1lop
LA2550	LIC11424	FKBP-type peptidyl-prolyl cis-trans isomerase	P51752	1c9h
LA2665	LIC11326	flagellar L-ring protein precursor	Q9X1M6	1gw5
LA2666	LIC11325	flagellar protein Flg A flagella basal body P-ring formation protein precursor	O67005	1gw5
LA2667	LIC11324	flagellar hook proteini/ FlgG; flagellar basal-body rod protein	-	1ju2
LA2817	LIC11212	hypothetical protein/ conserved hypothetical protein	-	1uf6
LA2820	LIC11210	hypothetical protein /conserved hypothetical protein	-	1be3
LA2942	LIC11119	conserved hypothetical protein	-	1gof
LA2949	LIC11112	HtrA1	P39668	1ky9
LA2950	LIC11111	HtrA2	-	1ky9
LA3054	LIC11037	serine protease DO/ periplasmic trypsin-like serine protease	P39668	1ky9
LA3351	LIC10812	cytochrome C-type biogenesis-like protein	-	1dea
LA3379	LIC10788	flagellar filament outer layer protein A/flagellar filament sheath protein	P7085	-
LA3380	LIC10787	flagellar filament outer layer protein A/flagellar filament sheath protein	P7085	-
LA3507	LIC10684	putative cytochrome c	P28596	1ctj
LA3571	LIC10628	putative cytochrome c / putative lipoprotein	P23135	1ctj
LA3693	LIC10533	Peptide ABC transport : periplasmic peptide-binding protein	P42061	1uqw
LA3998	LIC13194	cholesterol oxidase precursor	P55582	1b8s
LA3999	LIC13195	Cholesterol oxidase precursor	P55582	1b8s
LA4009	LIC13202	Cholesterol oxidase precursor	P55582	1b8s
LA4253	LIC13403	putative metal binding periplasmic protein /YvrC	P40409	1efd
LB098	LIC20077	Predicted xylanase/chitin deacetilase/polysaccharide deacetylase	-	1ny1
LB163	LIC20133	Oxidoreductase FAD-binding family protein /Ferredoxin-like protein	P19734	1qfj
LB323	LIC20247	soluble lytic murein transglycosylase	P44888	1qsa
Lai locus : L. interrogans serovar lai locus
Copen locus : L. interrogans serovar Copenhageni locus
a: Swiss-Prot ID derived from DBsubloc
b :derived from GTD prediciton
