# Supplementary material for: Genome-wide subcellular localization of putative outer membrane and extracellular proteins in Leptospira interrogans serovar Lai genome using bioinformatics approaches
Source: BMC Genomics. 2008 Apr 21;9:181. doi: 10.1186/1471-2164-9-181 (PMC2387172; doi:10.1186/1471-2164-9-181)
Supplement: Additional file 2 — Putative CP proteins predicted by the consensus vote prediction in L. interrogans serovar Lai genome. This table lists the Lai locus and protein annotation of 418 predicted CP proteins derived from consensus vote and used as the training set for the development of the LDA based classifier. [file 1471-2164-9-181-S2.xls]

## Sheet: Sheet1
Table Putative CP proteins predicted by the consensus vote prediction in Leptospira interrogans serovar lai genome
Lai locus	Protein annotation
LA2654	10 kDa chaperonin
LA3292	1-deoxy-D-xylulose 5-phosphate reductoisomerase
LA3285	1-deoxy-D-xylulose-5-phosphate synthase
LA2197	2
LA3959	2-amino-4-hydroxy-6- hydroxymethyldihydropteridin
LA2809	2-Cys thioredoxin peroxidase
LA2408	2-dehydro-3-deoxyphosphooctonate aldolase
LA1224	2-oxoglutarate dehydrogenase decarboxylase compon
LA0762	30S ribosomal protein S13
LB086	3-dehydroquinate synthase
LA1625	3-deoxy-manno-octulosonate cytidylyltransferase
LA2096	3-isopropylmalate dehydratase small subunit
LA2152	3-isopropylmalate dehydrogenase
LA2324	3-ketoacyl-(acyl-carrier-protein) reductase
LB082	3-ketoacyl-acyl carrier protein reductase
LA1427	3-oxoacyl-(acyl carrier protein) reductase
LA1975	3-oxoacyl-(acyl carrier protein) reductase
LA3484	3-oxoacyl-(acyl-carrier protein) reductase
LA0020	3-oxoacyl-[acyl-carrier protein] reductase
LA2621	3-oxoacyl-[acyl-carrier protein] reductase
LA1258	3-phosphoshikimate 1-carboxyvinyltransferase
LA1048	4-diphosphocytidyl-2C-methyl-D-erythritol synthas
LB255	4-Hydroxybutyrate CoA-transferase
LA2655	60 kDa chaperonin
LA2569	acetolactate synthase small subunit
LA0457	acetyl-CoA acetyltransferase
LA0828	Acetyl-CoA acetyltransferase
LA3135	acetyl-CoA acetyltransferase
LB114	acetylglutamate kinase
LA2692	acetylglutamate kinase-like protein
LA3587	Acetyltransferase
LA0151	ACT family protein
LB083	acyl carrier protein
LA0560	Acyl-CoA dehydrogenase
LA3363	Acyl-CoA dehydrogenase
LA1615	Acylneuraminate cytidylyltransferase
LB176	adenine phosphoribosyltransferase
LA0760	adenylate kinase
LA3080	adenylosuccinate lyase
LA1110	adenylosuccinate synthetase
LA1582	ADP-heptose synthase
LA2411	ADP-heptose synthase
LB317	alanine racemase
LA3407	alanyl-tRNA synthetase
LA0477	alcohol dehydrogenase
LA3172	aldehyde reductase
LA0469	alpha-isopropylmalate synthase
LA2202	alpha-isopropylmalate synthase
LA4092	Amidophosphoribosyltransferase
LA2156	aminotransferase
LB267	aminotransferase
LA4056	Ankyrin repeat proteins
LA1866	asparaginyl-tRNA synthetase
LA0778	Aspartate carbamoyltransferase
LA0256	aspartyl/glutamyl-tRNA amidotransferase subunit B
LA1680	Aspartyl-tRNA synthetase
LA3629	Athraate sythase compoet II
LA1262	ATP phosphoribosyltransferase
LA1085	ATP-dependent DNA helicase pcrA
LA2317	ATP-dependent DNA helicase pcrA
LA2345	ATP-dependent protease ATP-binding subunit
LA2558	ATP-dependent protease ATP-binding subunit
LA2346	ATP-dependent protease peptidase subunit
LA2412	ATP-dependent proteinase
LB108	B12-dependent homocysteine-N5-methyltetrahydrofol
LA2690	bacterioferrin
LA4105	bifunctional ornithine acetyltransferase/N-acetyl
LA2736	biotin carboxylase
LA2706	biotin synthetase
LA2110	BolA protein
LA2112	BolA protein
LA4360	branched-chain amino acid aminotransferase
LA0309	cAMP-dependent protein kinase regulatory chain
LA3706	Chaperone protein dnaJ
LA3705	Chaperone protein dnaK
LA1250	Chemotaxis protein cheW
LA1521	Chemotaxis protein cheW
LA2427	Chemotaxis protein cheW
LA1743	Chemotaxis protein methyltransferase
LA1252	chemotaxis response regulator CheB
LA2429	Chemotaxis response regulator CheB
LA1253	CheY-like protein
LA0001	chromosomal replication initiator protein
LA1309	chromosome segregation protein
LA2841	citrate lyase
LA1563	class II heat shock protein (HSP20)
LB155	cob(I)alamin adenosyltransferase
LB151	cobyric acid synthase
LB017	coproporphyrinogen III oxidase
LA4219	CysC
LA1863	cysteinyl-tRNA synthetase
LA1259	Cytidylate kinase
LA3441	Cytosol aminopeptidase
LA1911	D-3-phosphoglycerate dehydrogenase
LA3957	DAHP synthase
LA2058	D-alanine--D-alanine ligase
LA2699	D-alanine--D-alanine ligase
LA3863	Dephospho-CoA kinase
LA2141	dethiobiotin synthase
LA1047	Diaminopimelate decarboxylase
LA0083	diaminopimelate epimerase
LA1223	dihydrolipoamide dehydrogenase
LA2115	dihydrolipoamide dehydrogenase
LA2886	Dihydrolipoamide dehydrogenase
LA4290	dihydroorotate dehydrogenase
LB111	diphosphate--fructose-6-phosphate 1-phosphotransf
LA4194	DNA gyrase B subunit
LA4193	DNA gyrase subunit A
LA0005	DNA gyrase subunit B
LA2351	DNA mismatch repair protein MutS
LA0258	DNA polymerase III
LA2231	DNA primase
LA2129	DNA repair helicase
LA1456	DNA repair protein radC homolog
LA2321	DNA repair protein RecN
LA3960	DNA replication protein C
LA0765	DNA-directed RNA polymerase alpha subunit
LA3419	DNA-directed RNA polymerase beta subunit
LA0051	dTDPglucose 4
LA0313	elongation factor EF-2
LB294	elongation factor P
LA3297	elongation factor Ts
LA0737	Elongation factor Tu
LA1951	Enolase
LA1105	epimerase
LA2166	excinuclease ABC
LA2212	Excinuclease ABC subunit A
LA0649	excinuclease ABC subunit B
LA3094	Fe2+/Zn2+ uptake regulation proteins
LB023	ferrochelatase
LB024	ferrochelatase
LA4037	Fe-S oxidoreductase of MoaA family
LA2194	FKBP-type peptidyl-prolyl cis-trans isomerase
LA2591	flagellar M-ring protein
LA0637	FolC bifunctional protein
LA2473	Fumarate and nitrate reduction regulatory protein
LA0185	Fumarate hydratase
LA3885	Galactokinase
LA0853	gamma-glutamyl kinase
LA1577	GDP-fucose synthetase
LA2374	general secretion pathway protein E
LA0326	Geranyltranstransferase
LA3801	Glucosamine--fructose-6-phosphate aminotransferas
LA4348	Glucose inhibited division protein gidB
LA3888	glucose-6-phosphate isomerase
LB013	glutamate-1-semialdehyde aminotransferase
LA1313	Glutamine synthetase
LA4190	Glutamyl-tRNA synthetase
LA2623	glutathione transferase
LA2508	Glu-tRNAGln amidotransferase subunit C
LA1704	Glyceraldehyde 3-phosphate dehydrogenase 1
LA2410	glycerol-3-phosphate cytidylyltransferase
LA2236	glycerol-3-phosphate dehydrogenase
LA2261	Glycerol-3-phosphate dehydrogenase
LA3980	glycerophosphoryl diester phosphodiesterase
LA0232	glycosyl transferase
LA2172	glycosyl transferase
LA1388	glycyl-tRNA synthetase
LA0076	Glyoxalase/Bleomycin resistance protein/Dioxygena
LA4255	GTP cyclohydrolase I
LA3085	GTP pyrophosphokinase
LA2329	GTP-binding protein
LA3634	GTP-binding protein
LA1888	GTP-binding protein LepA
LA1378	GTP-binding protein TYPA/BIPA homolog
LA2598	guanylate kinase
LA2915	HD family protein
LB058	heat shock protein 90
LA0298	heat shock protein dnaJ homolog
LA0036	Heat shock protein HSP33
LA2098	helicase
LA2506	hisF protein
LA0054	histidyl-tRNA synthetase
LA1436	HIT family hydrolase
LA2903	Holliday junction DNA helicase ruvA
LA0810	Holliday junction DNA helicase RuvB-like protein
LA2403	HPr kinase/phosphorylase
LA0007	hypothetical protein
LA0376	hypothetical protein
LA0388	hypothetical protein
LA0735	hypothetical protein
LA1138	hypothetical protein
LA1597	hypothetical protein
LA1932	hypothetical protein
LA2279	hypothetical protein
LA3052	hypothetical protein
LA3128	hypothetical protein
LA3553	hypothetical protein
LA3558	hypothetical protein
LA3796	hypothetical protein
LB063	hypothetical protein
LB222	hypothetical protein
LA4295	Hypoxanthine-guanine phosphoribosyltransferase
LA0840	Indole-3-glycerol phosphate synthase
LA2483	Integrase/recombinase xerD
LA1616	iron alcohol dehydrogenase
LA4171	isocitrate dehydrogenase
LA1325	Isoleucyl-tRNA synthetase
LA2095	isopropylmalate isomerase large subunit
LA0179	Jag-like protein
LA3972	K+ transport systems
LA1511	L-aspartate oxidase
LA3714	Leucyl-tRNA synthetase
LA1096	Lipid-A-disaccharide synthase
LA0786	Lipid-A-disaccharide synthetase(lpxB) like protei
LA1731	Lipoate-protein ligase B
LA2292	lipoyl synthase
LA2701	L-lysine 2
LB298	L-lysine 2
LA2177	long-chain-fatty-acid CoA ligase
LB035	low molecular weight phosphotyrosine protein phos
LA4058	lysine decarboxylase
LA1995	Lysyl-tRNA synthetase
LB329	lysyl-tRNA synthetase
LB051	magnesium chelatase
LA0141	Metallo-beta-lactamase superfamily protein
LA1220	Metallo-beta-lactamase superfamily protein
LA3903	Metallo-beta-lactamase superfamily protein
LA2957	Methionine aminopeptidase
LA3918	methionyl-tRNA synthetase
LA2042	Methylase of chemotaxis methyl-accepting proteins
LB273	methylmalonyl-CoA mutase
LA0655	Molecular chaperones dnaJ
LA1617	molybdopterin cofactor synthesis protein A
LA2045	MraW methylase family protein
LA1589	MutT/nudix family protein
LA2178	N-acetyl-gamma-glutamyl-phosphate reductase
LA2153	N-acetylornithine aminotransferase
LA0890	NADH dehydrogenase I
LA0893	NADH dehydrogenase I
LA0891	NADH dehydrogenase I chain E
LA0161	NADH dehydrogenase I chain I
LA0146	Nif-specific regulatory protein
LA2400	nitrogen assimilation regulatory protein Ntrx
LA0632	Nitrogen regulatory IIA protein
LA3807	Nitrogen regulatory protein P-II
LA4168	Nucleoside diphosphate kinase
LA2062	O-acetylhomoserine sulfhydrylase
LA3216	octoprenyl-diphosphate synthase
LA2840	ornithine carbamoyltransferase
LA2988	Orotate phosphoribosyltransferase 1
LA3709	oxidoreductase
LA2563	oxygen-independent coproporphyrinogen III oxidase
LA1837	parA family protein
LB026	ParA protein
LB366	ParB family protein
LA2420	penicillin tolerance protein
LA2165	Peptide chain release factor
LA0114	Peptide chain release factor 1
LA3767	Peptide chain release factor 2
LA2733	Peptide chain release factor 3
LA3820	peptidyl-tRNA hydrolase
LA0189	phage DNA-binding-like protein (gam)
LA4150	Phenylalanyl-tRNA synthetase alpha chain
LA4035	Phenylalanyl-tRNA synthetase beta chain
LA1682	Phosphate starvation-inducible protein PhoH
LA3498	Phosphate transport system protein phoU
LA2402	Phosphocarrier protein HPr
LA2307	Phosphoenolpyruvate-protein phosphotransferase
LA1629	phosphoglycerate dehydrogenase
LA1703	Phosphoglycerate kinase
LA1579	Phosphoheptose isomerase
LA2092	Phosphoheptose isomerase
LA4167	Phosphopantetheine adenylyltransferase
LA3513	phosphoribosylaminoimidazole-succinocarboxamide s
LA0551	phosphoribosyl-AMP cyclohydrolase
LB079	phosphoribosyl-ATP pyrophosphohydrolase
LA0126	phosphoribosylformimino-5-aminoimidazole carboxam
LA2282	Phosphoribosylglycinamide formyltransferase
LA0366	phosphoserine aminotransferase
LA2145	phosphoserine phosphatase
LA1970	Poly(A) polymerase
LA2438	Polypeptide deformylase
LA0947	Polyribonucleotide nucleotidyltransferase
LA1256	P-protein
LB160	precorrin-6Y methylase
LA1605	Probable acylneuraminate cytidylyltransferase
LA0362	Probable aminomethyltransferase
LB293	probable ARD family methionine salvage pathway en
LA2335	Probable aromatic acid decarboxylase
LA1619	probable carbamoyl transferase
LA0311	probable chlorohydrolase
LA2634	Probable chromosome partitioning protein parB
LA3372	probable cyclic nucleotide binding protein
LA0690	probable DEAD/DEAH box helicase
LA1655	probable DegT/DnrJ/EryC1/StrS family protein
LA3598	probable DNA-binding stress protein
LA2357	Probable exodeoxyribonuclease VII small subunit
LA3964	Probable GDP-mannose 4
LA1959	probable glutamine amidotransferase
LA0852	Probable GTP-binding protein
LA1303	Probable GTP-binding protein engA
LA0394	Probable integrase/recombinase
LA4248	probable Methylthioadenosine phosphorylase
LA3994	probable methyltransferase
LA1618	probable methyltransferase-related protein
LA0855	Probable nicotinate-nucleotide adenylyltransferas
LA3086	Probable nicotinate-nucleotide pyrophosphorylase
LA3002	Probable poly(A) polymerase
LA1781	probable ppGpp-regulated growth inhibitor ChpA/Ma
LA0261	Probable RNA polymerase ECF-type sigma factor
LA0876	Probable RNA polymerase ECF-type sigma factor
LA1205	Probable RNA polymerase ECF-type sigma factor
LA3354	probable Zinc-binding dehydrogenase
LA3290	prolyl-tRNA synthetase
LA2559	Protease subunit of ATP-dependent Clp protease
LA1744	protein-glutamate methylesterase
LA1131	Protein-L-isoaspartate O-methyltransferase
LA0308	protoporphyrinogen oxidase HemK
LA0800	Pyridoxal phosphate biosynthetic protein pdxA
LA1481	Pyrroline-5-carboxylate reductase
LA2924	pyruvate kinase
LB353	pyruvate kinase
LA0618	quinolinate synthetase
LA2179	recombinase A
LA4333	Recombination protein recR
LA3108	Regulatory protein KdpE
LA3449	riboflavin biosynthesis protein RibF
LA1392	ribokinase
LA2917	Ribonuclease D
LB084	ribonuclease III
LA3822	Ribose-phosphate pyrophosphokinase
LA2291	ribosomal large subunit pseudouridine synthase B
LA0223	ribosomal large subunit pseudouridine synthase D
LA3821	ribosomal protein L25
LA1260	Ribosomal protein S1
LA0946	ribosomal protein S15
LA1677	ribosomal protein S18
LA1628	Ribosomal protein S27e
LA0753	ribosomal protein S8
LA3295	ribosome recycling factor
LA2389	RimM protein
LA2977	RNA methyltransferase
LB144	RNA polymerase ECF-type sigma factor
LA2101	RNA polymerase sigma-70 factor
LA2232	RNA polymerase sigma-70 factor
LA1920	RNA-binding protein
LA2390	RNA-binding protein
LA1437	ROK family protein
LB106	S-adenosyl-L-homocysteine hydrolase
LA2633	S-adenosylmethionine synthetase
LA3398	S-adenosylmethionine-dependent methyltransferase
LA4102	Sensory transduction protein regX3
LA0062	Serine acetyltransferase
LA1409	serine hydroxymethyltransferase
LA4339	seryl-tRNA synthetase
LA0605	SET family protein
LA3978	SET family protein
LA2603	sigma factor WhiG
LA4217	siroheme synthase
LA4040	Soluble inorganic pyrophosphatase
LB311	spermidine synthase
LA0673	spore coat polysaccharide biosynthesis protein sp
LA1102	Succinyl-CoA synthetase beta chain
LA4220	sulfate adenylyltransferase subunit 2
LA2494	thioredoxin reductase
LA1240	threonyl-tRNA synthetase
LA0806	thymidylate kinase
LA2286	transaldolase
LA0942	transcription elongation factor NusA
LA2404	transcription initiation factor sigma 54
LA1021	transcription termination factor Rho
LA0047	transcriptional activator affecting biosynthesis
LA0522	Transcriptional regulator
LA1091	transcriptional regulator
LA2260	Transcriptional regulator
LA2790	Transcriptional regulator
LA2894	transcriptional regulator
LA3845	Transcriptional regulator
LB364	transcriptional regulator (FIS family)
LB183	transcriptional regulator (Fur family)
LA2513	transcription-repair coupling factor
LA1586	transketolase C-terminal section
LA0736	Translation elongation and release factor
LA0761	Translation initiation factor IF-1
LA0943	translation initiation factor IF-2
LA1242	Translation initiation factor IF3
LA2560	Trigger factor
LA2388	tRNA (Guanine-N1)-methyltransferase
LA0180	tRNA modification GTPase
LA0408	tryptophanyl-tRNA synthetase
LA2951	two-component hybrid sensor and regulator
LA0385	two-component response regulator
LA1186	two-component response regulator
LA1347	two-component response regulator
LA1432	two-component response regulator
LA1692	two-component response regulator
LA1948	two-component response regulator
LA2011	two-component response regulator
LA2151	two-component response regulator
LA2423	two-component response regulator
LA2829	two-component response regulator
LA2921	two-component response regulator
LA3206	two-component response regulator
LA3514	two-component response regulator
LA4065	two-component response regulator
LB015	two-component response regulator
LB333	two-component response regulator
LA0816	two-component response regulator transcriptional
LA3869	two-component response regulator transcriptional
LA2237	tyrosyl-tRNA synthetase
LA2460	ubiE/COQ5 methyltransferase family protein
LA0512	UDP-3-O-[3-hydroxymyristoyl] glucosamine N-acyltr
LA3949	UDP-N-acetylglucosamine acyltransferase
LA4326	UDP-N-acetylglucosamine acyltransferase
LA1610	UDP-N-acetylglucosamine-2-epimerase NeuC
LA2051	UDP-N-acetylmuramate--alanine ligase
LA2047	UDP-N-acetylmuramoylalanine D-glutamate ligase
LA0838	UDP-N-acetylmuramoylalanine--D-glutamate ligase
LA1464	UDP-N-acetylmuramoylalanyl-D-glutamyl-2
LA2107	Uncharacterized ATP-grasp enzyme
LA3668	Uracil-DNA glycosylase
LA3296	uridylate kinase
LA3921	uridylyltransferase
LB016	uroporphyrinogen decarboxylase
LA0040	VacB protein
LA3763	Valyl-tRNA synthetase
LA2687	Xaa-Pro aminopeptidase
lai locus : L. interrogans serovar lai locus
