# Supplementary material for: Genome-wide subcellular localization of putative outer membrane and extracellular proteins in Leptospira interrogans serovar Lai genome using bioinformatics approaches
Source: BMC Genomics. 2008 Apr 21;9:181. doi: 10.1186/1471-2164-9-181 (PMC2387172; doi:10.1186/1471-2164-9-181)
Supplement: Additional file 3 — Putative CM proteins predicted by the consensus vote prediction in L. interrogans serovar Lai genome. This table lists the Lai locus and protein annotation of 332 predicted CM proteins derived from consensus vote and used as the training set for the development of the LDA based classifier. [file 1471-2164-9-181-S3.xls]

## Sheet: Sheet1
Table Putative CM proteins predicted by the consensus vote prediction in Leptospira interrogans serovar lai genome
Lai locus	Protein Annotation
LA1477	3-deoxy-D-manno-octulosonic-acid transferase
LA0274	ABC transporter
LA0969	ABC transporter
LA0970	ABC transporter
LA1285	ABC transporter
LA1438	ABC transporter
LA1600	ABC transporter
LA2113	ABC transporter
LA2114	ABC transporter
LA2539	ABC transporter
LA2982	ABC transporter
LA3684	ABC transporter
LA3713	ABC transporter
LA4288	ABC transporter
LA1457	ABC transporter (ABC-2 subfamily)
LA0402	ABC-type MDR transporter
LA1724	ABC-type molybdenum transport system
LA4287	ABC-type multidrug transport system
LA3739	acriflavine resistance protein
LA2439	acriflavine resistance protein homolog
LA0328	acyltransferase
LA1382	Acyltransferase
LA0027	adenylate cyclase
LA0288	adenylate cyclase
LA0993	Adenylate cyclase
LA2536	Adenylate cyclase
LA2643	adenylate cyclase
LA2968	adenylate cyclase
LA3286	adenylate cyclase
LA3843	adenylate cyclase
LB094	adenylate cyclase
LB118	adenylate cyclase
LA2173	ADP-heptose:LPS heptosyltransferase
LA2688	ADP-heptose:LPS heptosyltransferase
LA0049	aerotaxis sensor receptor
LA2124	alginate O-acetylation protein
LA2489	alginate O-acetylation protein
LA2771	alginate O-acetylation protein
LB359	alginate O-acetylation protein
LA1203	alginate o-acetyltransferase
LA1365	alginate o-acetyltransferase
LA2256	alginate o-acetyltransferase
LA2290	alginate o-acetyltransferase
LB208	alginate o-acetyltransferase
LB210	alginate o-acetyltransferase
LA0524	amino acid transporter
LA3622	Ammonium transporter
LA1124	apolipoprotein N-acyltransferase
LA4078	Apolipoprotein N-acyltransferase
LA2783	ATP synthase F0 subunit A
LA2068	ATPase of the AAA+ class
LA2511	Bacitracin resistance protein
LA2462	Bacitracin transport ATP-binding protein bcrA
LA2320	biopolymer transport protein
LA3244	biopolymer transport protein
LA2546	capc protein
LA0299	carbon starvation protein A
LA0579	Carbonic anhydrase
LA1543	cation efflux system membrane protein czcA
LA1966	cation efflux system protein
LA1967	cation efflux system protein
LA0583	Cation efflux system protein CZCA
LA3871	Cation efflux system protein CZCA
LA3819	cell division protein ftsH
LA3011	Cell division protein ftsK homolog
LA2049	cell division protein FtsW
LA3988	cell volume regulation protein CvrA
LA1997	cellulose synthase catalytic subunit-like protein
LA0662	Chemotaxis motA protein
LB150	cobalamin biosynthesis protein B
LA3738	Cobalt-zinc-cadmium resistance protein CZCA
LA1446	Cobalt-zinc-cadmium resistance protein CZCB
LA2214	Cobalt-zinc-cadmium resistance protein czcD
LA4013	Cobalt-zinc-cadmium resistance protein czcD
LA0384	colanic biosynthesis UDP-glucose lipid carrier tr
LA1647	colanic biosynthesis UDP-glucose lipid carrier tr
LA2509	colanic biosynthesis UDP-glucose lipid carrier tr
LA3350	Cytochrome c biogenesis factor
LA0244	Cytochrome c oxidase polypeptide III
LA0238	cytochrome-c oxidase assembly factor ctaA
LB343	cytochrome-c oxidase chain III
LA0574	dedA protein
LA1176	dedA protein
LA2275	dedA protein
LA2354	dedA protein
LA4230	Dipeptide transport ATP-binding protein dppD
LA4228	Dipeptide transport system permease protein dppB
LA4229	Dipeptide transport system permease protein dppC
LA0634	dipeptide/oligopeptide/nickel transport systems
LA0065	DNA-damage-inducible protein F
LA0843	dolichyl-phosphate-mannose-protein mannosyltransferase
LA0779	fatty acid desaturase
LA2579	ferrous iron transport protein B homolog
LA2611	flagellar biosynthesis protein
LA2607	Flagellar biosynthesis protein FlhA
LA2609	flagellar biosynthetic protein fliR
LA3576	flagellar motor protein
LA2613	flagellar motor switch protein fliY
LA2608	flagellar protein FlhB
LA2373	General secretory pathway protein F
LA2704	GGDEF family protein
LB240	GGDEF family protein
LA3371	glucans biosynthesis protein mdoC
LA4296	Glutathione-regulated potassium-efflux system pro
LA4301	Glutathione-regulated potassium-efflux system pro
LA3455	Glycerol uptake facilitator protein
LA4041	Glycerol-3-phosphate transporter
LA0627	glycosyl transferase
LA1603	glycosyl transferase
LA1979	glycosyl transferase
LA2709	glycosyl transferase
LA3071	glycosyl transferase
LA1683	HD family protein
LA3515	Heme exporter protein A
LA0150	Hemolysin secretion ATP-binding protein
LA3937	hemolysin-like protein
LA4273	hydrogenase-4 component B
LA4274	Hydrogenase-4 component C
LA4275	hydrogenase-4 component E
LA4276	Hydrogenase-4 component F
LA0067	hypothetical protein
LA0070	hypothetical protein
LA0221	hypothetical protein
LA0319	hypothetical protein
LA0386	hypothetical protein
LA0396	hypothetical protein
LA0406	hypothetical protein
LA0425	hypothetical protein
LA0446	hypothetical protein
LA0474	hypothetical protein
LA0514	hypothetical protein
LA0520	hypothetical protein
LA1106	hypothetical protein
LA1211	hypothetical protein
LA1304	hypothetical protein
LA1338	hypothetical protein
LA1339	hypothetical protein
LA1435	hypothetical protein
LA1648	hypothetical protein
LA1702	hypothetical protein
LA1887	hypothetical protein
LA2057	hypothetical protein
LA2207	hypothetical protein
LA2259	hypothetical protein
LA2355	hypothetical protein
LA2440	hypothetical protein
LA2456	hypothetical protein
LA2711	hypothetical protein
LA2718	hypothetical protein
LA2891	hypothetical protein
LA2983	hypothetical protein
LA3012	hypothetical protein
LA3018	hypothetical protein
LA3146	hypothetical protein
LA3291	hypothetical protein
LA3544	hypothetical protein
LA3712	hypothetical protein
LA3740	hypothetical protein
LA3846	hypothetical protein
LA3854	hypothetical protein
LA3965	hypothetical protein
LA4289	hypothetical protein
LA4320	hypothetical protein
LA4345	hypothetical protein
LB018	hypothetical protein
LB080	hypothetical protein
LB172	hypothetical protein
LB187	hypothetical protein
LB218	hypothetical protein
LB266	hypothetical protein
LB269	hypothetical protein
LB272	hypothetical protein
LB307	hypothetical protein
LA2014	inner membrane protein CreD-like protein
LA2712	iron-sulphur-binding reductase
LA4039	Lipid A biosynthesis lauroyl acyltransferase
LA0273	Lipoprotein releasing system transmembrane protein
LA1284	Lipoprotein releasing system transmembrane protein
LA1336	Lipoprotein signal peptidase
LA2793	Magnesium and cobalt transport protein corA
LA4055	malate permease
LA4022	MDR-type permease
LA0992	Mechanosensitive ion channel
LA2072	membrane protein
LA1191	Methyl-accepting chemotaxis protein
LA2246	Methyl-accepting chemotaxis protein
LA2426	Methyl-accepting chemotaxis protein
LA3506	Methyl-accepting chemotaxis protein
LA4243	Methyl-accepting chemotaxis protein
LA4249	Methyl-accepting chemotaxis protein
LA0678	Methyl-accepting chemotaxis protein mcpB
LA2813	Methyl-accepting chemotaxis protein mcpB
LA0676	Methyl-accepting chemotaxis protein mcpC
LA2574	Methyl-accepting chemotaxis protein tlpA
LA1214	Methyl-accepting chemotaxis protein tlpB
LA1081	MFS permease
LA2221	Mg(2+) transport ATPase
LA3266	molybdopterin oxidoreductase
LB214	MotA/ExbB proton channel family protein
LA3577	motility protein A
LA2084	MtN3/saliva family protein
LA1390	MttB family protein
LA1340	Na(+) dependent transporter
LA3127	Na(+) dependent transporter
LA1548	Na(+)/H(+) antiporter
LA1877	Na(+):neurotransmitter symporter (Snf family)
LA0694	Na+/glucose symporter
LA1491	Na+/H+ antiporter
LA1492	Na+/H+ antiporter
LA3971	Na+-transporting ATP synthase
LA0335	NAD(P) transhydrogenase beta subunit pntB
LA0052	NAD(P) transhydrogenase subunit alpha
LA0884	NADH dehydrogenase I
LA0885	NADH dehydrogenase I
LA0887	NADH dehydrogenase I
LA0895	NADH dehydrogenase I
LA0889	NADH dehydrogenase I chain H
LA0888	NADH dehydrogenase I chain J
LA0886	NADH dehydrogenase I chain L
LA0557	NADH dehydrogenase subunit 2
LA0334	nicotinamide nucleotide transhydrogenase
LA0550	NolG efflux transporter
LA1458	O-antigen export system ATP-binding protein rfbB
LA3523	oligopeptide transport ATP-binding protein
LA2093	Oligopeptide transport ATP-binding protein oppD
LA1711	PAS/PAC domain containing protein
LA3698	penicillin-binding protein
LA1009	Penicillin-binding protein 1A
LA1045	Penicillin-binding protein 1A
LA1221	Penicillin-binding protein 1A
LA3692	Penicillin-binding protein 1A
LA4017	penicillin-binding protein 1A
LA2187	Penicillin-binding protein 1F
LA2414	peptide transporter
LA3121	permease
LA3293	phosphatidate cytidylyltransferase
LA1139	Phosphatidylglycerophosphate synthase
LA1451	Phosphatidylglycerophosphate synthase
LA2001	Phosphatidylglycerophosphate synthase
LA2616	Phosphatidylserine decarboxylase proenzyme
LA2580	Phosphoglycerol transferase and related proteins
LA1541	phospholipase/carboxylesterase
LA2048	Phospho-N-acetylmuramoyl-pentapeptide- transferase
LA1649	polysaccharide biosynthesis protein
LA2953	polysaccharide biosynthesis protein
LA3539	possible transmembrane-transport protein
LA3111	potassium-transporting ATPase
LA3112	potassium-transporting ATPase subunit A
LA0594	Potential copper-transporting ATPase
LA0759	preprotein translocase SecY
LA1142	Preprotein translocase subunit SecD
LA1143	Preprotein translocase subunit SecF
LA3806	Probable ammonium transporter
LA2755	probable penicillin-binding protein
LA0633	Probable peptide transporter permease
LA2554	probable permease of ABC transporter
LA4155	probable permease of ABC transporter
LB245	probable sodium:solute symporter
LA3630	Probable transport ATP-binding protein msbA
LA3694	Probable transport ATP-binding protein msbA
locus_tag	product_nm
locus_tag	product_nm
locus_tag	product_nm
LA3004	prolipoprotein diacylglyceryl transferase
LA3777	Protein crcB homolog
LA1397	Protein export membrane protein SecD/SecF
LA2466	protein-S-isoprenylcysteine methyltransferase
LA0237	Protoheme IX farnesyltransferase
LA2332	protoheme IX farnesyltransferase
LA0066	Proton/sodium-glutamate symport protein
LB139	putative regulation protein contains HAMP domain
LB254	putative sugar transport protein
LA1471	Pyrophosphate-energized vacuolar membrane proton
LA1197	regulation protein
LA3450	regulatory protein
LA0120	Rhomboid family protein
LA0650	Rhomboid family protein
LA0952	Rhomboid family protein
LA1219	Rhomboid family protein
LA2867	Rhomboid family protein
LA2754	Rod shape-determining protein rodA
LA4124	SanA protein
LA1925	Sec-independent protein translocase protein tatC
LA0111	Sensory transduction histidine kinase
LA0133	Sensory transduction histidine kinase
LA0815	Sensory transduction histidine kinase
LA1348	Sensory transduction histidine kinase
LA2012	Sensory transduction histidine kinase
LA2715	Sensory transduction histidine kinase
LA3357	Sensory transduction histidine kinase
LA4126	Sensory transduction histidine kinase
LA4127	Sensory transduction histidine kinase
LA3610	Sigma factor sigB regulation protein rsbU
LA4107	SigmaB regulation protein phosphatase 2C rsbP
LA2122	sigma-B regulator
LA2788	Signal peptidase I
LA3754	Signal peptidase I
LB170	similar to capsular polysaccharide biosynthesis p
LA2133	sodium:solute symporter family protein
LA1667	Sodium:sulfate symporter
LA3078	sterol desaturase family protein
LA1406	sterol desaturase-related protein
LA2620	sterol desaturase-related protein
LA4215	Strictosidine synthase precursor
LA0930	Sugar and other transporter
LA1280	sulfatase family protein
LA1156	Sulfate transport system permease protein cysT
LA1157	Sulfate transport system permease protein cysW
LA1372	Tetracycline resistance protein
LA1933	tetracycline resistance protein
LA1321	thiol:disulfide interchange protein DsbD
LA0320	Thiol-disulfide isomerase and thioredoxins
LA3926	transmembrane efflux pump protein
LB281	transport protein ExbB
LB282	transport protein ExbD
LA0314	Trk system potassium uptake protein trkH
LA1745	two-component hybrid sensor and regulator
LA2401	two-component hybrid sensor and regulator
LA3207	two-component hybrid sensor and regulator
LA3662	two-component hybrid sensor and regulator
LA3996	two-component hybrid sensor and regulator
LA4104	two-component hybrid sensor and regulator
LA4174	two-component hybrid sensor and regulator
LB241	two-component hybrid sensor and regulator
LB290	two-component hybrid sensor and regulator
LA1528	two-component response regulator
LA3109	two-component sensor KdpD
LA1292	Type III leader peptidase family protein
LA3307	UDP-N- acetylglucosamine-1-phosphate transferase
LA2050	UDP-N-acetylglucosamine:LPS N-acetylglucosamine t
LA1735	Virulence factor mviN
LA2934	Voltage-gated ClC-type chloride channel EriC
LA4210	Voltage-gated ClC-type chloride channel eriC
LB054	von Willebrand factor type A domain containing pr
LB055	von Willebrand factor type A domain containing pr
lai locus : L. interrogans serovar lai locus
