# Supplementary material for: Genome-wide subcellular localization of putative outer membrane and extracellular proteins in Leptospira interrogans serovar Lai genome using bioinformatics approaches
Source: BMC Genomics. 2008 Apr 21;9:181. doi: 10.1186/1471-2164-9-181 (PMC2387172; doi:10.1186/1471-2164-9-181)
Supplement: Additional file 4 — Putative CP proteins predicted by LDA based classifier of L. interrogans serovar Lai genome. This table lists the Lai locus and protein annotation of 2272 predicted CP proteins predicted by LDA based classifier [file 1471-2164-9-181-S4.xls]

## Sheet: Sheet1
Table 2272 Putative CP proteins predicted by the LDA based classifier in Leptospira interrogans serovar lai genome
Lai locus	Protein annotation
LA0002	DNA polymerase III beta subunit
LA0003	RecF protein
LA0004	hypothetical protein
LA0006	DNA gyrase subunit A
LA0008	hypothetical protein
LA0009	hypothetical protein
LA0013	transcriptional regulator
LA0014	hypothetical protein
LA0015	hypothetical protein
LA0017	Maf-like protein
LA0021	translation factor SUA5
LA0023	hypothetical protein
LA0024	hypothetical protein
LA0025	flagellar motor protein
LA0026	hypothetical protein
LA0033	inositol monophophatase family protein
LA0034	hypothetical protein
LA0035	beta-galactosidase I
LA0037	hypothetical protein
LA0039	hypothetical protein
LA0044	hypothetical protein
LA0045	3-dehydroquinate dehydratase
LA0046	Polysialic acid capsule expression protein kpsF
LA0055	hypothetical protein
LA0057	dihydropteroate synthase
LA0058	hypothetical protein
LA0068	hypothetical protein
LA0069	hypothetical protein
LA0072	deoxycytidine triphosphate deaminase
LA0073	enoyl-CoA hydratase
LA0080	haloacid dehalogenase-like hydrolase
LA0085	hypothetical protein
LA0087	transposase
LA0089	hypothetical protein
LA0091	hypothetical protein
LA0093	hypothetical protein
LA0097	hypothetical protein
LA0098	RNA methyltransferase
LA0102	PBS lyase HEAT-like protein
LA0108	Leu/Phe-tRNA-protein transferase
LA0109	2-5 RNA ligase
LA0110	Para-aminobenzoate synthetase
LA0112	hypothetical protein
LA0113	cystathionine gamma-synthase
LA0115	hypothetical protein
LA0118	hypothetical protein
LA0119	hypothetical protein
LA0122	hypothetical protein
LA0124	Imidazoleglycerol-phosphate dehydratase
LA0125	Amidotransferase hisH
LA0130	Phosphomethylpyrimidine kinase
LA0132	hypothetical protein
LA0134	hypothetical protein
LA0135	hypothetical protein
LA0139	hypothetical protein
LA0140	S-adenosylmethionine-dependent methyltransferase
LA0142	hypothetical protein
LA0143	hypothetical protein
LA0144	Probable GTP-binding protein
LA0145	hypothetical protein
LA0147	hypothetical protein
LA0148	hypothetical protein
LA0149	SET family protein
LA0153	hypothetical protein
LA0154	hypothetical protein
LA0155	hypothetical protein
LA0156	hypothetical protein
LA0157	chorismate synthase
LA0158	hypothetical protein
LA0159	hypothetical protein
LA0160	NADH dehydrogenase subunit G
LA0162	hypothetical protein
LA0163	hypothetical protein
LA0164	hypothetical protein
LA0168	hypothetical protein
LA0171	valine--pyruvate transaminase
LA0172	hypothetical protein
LA0174	hypothetical protein
LA0176	hypothetical protein
LA0181	NADP-dependent malic enzyme
LA0182	hypothetical protein
LA0183	hypothetical protein
LA0184	hypothetical protein
LA0187	hypothetical protein
LA0188	hypothetical protein
LA0190	outermembrane protein
LA0191	hypothetical protein
LA0192	hypothetical protein
LA0193	hypothetical protein
LA0196	hypothetical protein
LA0197	hypothetical protein
LA0198	hypothetical protein
LA0199	hypothetical protein
LA0202	hypothetical protein
LA0203	hypothetical protein
LA0204	hypothetical protein
LA0205	hypothetical protein
LA0206	hypothetical protein
LA0207	hypothetical protein
LA0208	hypothetical protein
LA0210	hypothetical protein
LA0211	hypothetical protein
LA0212	hypothetical protein
LA0213	hypothetical protein
LA0214	hypothetical protein
LA0215	hypothetical protein
LA0216	hypothetical protein
LA0217	hypothetical protein
LA0218	hypothetical protein
LA0219	hypothetical protein
LA0220	hypothetical protein
LA0224	probable carbon-nitrogen hydrolase
LA0225	3-oxoacyl-[acyl-carrier protein] reductase
LA0226	hypothetical protein
LA0227	hypothetical protein
LA0228	hypothetical protein
LA0229	inositol monophophatase family protein
LA0230	hypothetical protein
LA0233	glycosyl transferase
LA0234	hypothetical protein
LA0235	dTDP-glucose 4
LA0239	hypothetical protein
LA0245	hypothetical protein
LA0246	hypothetical protein
LA0249	Transcriptional regulators
LA0251	phosphoenolpyruvate carboxykinase
LA0257	hypothetical protein
LA0259	hypothetical protein
LA0260	hypothetical protein
LA0263	hypothetical protein
LA0264	hypothetical protein
LA0265	hypothetical protein
LA0266	hypothetical protein
LA0267	hypothetical protein
LA0268	hypothetical protein
LA0269	transposase
LA0270	hypothetical protein
LA0275	hypothetical protein
LA0277	hypothetical protein
LA0280	probable cyclic nucleotide binding protein
LA0281	DNA-3-methyladenine glycosylase
LA0282	hypothetical protein
LA0284	hypothetical protein
LA0285	hypothetical protein
LA0286	hypothetical protein
LA0287	hypothetical protein
LA0290	Ankyrin repeat proteins
LA0292	RNA methyltransferase
LA0294	hypothetical protein
LA0296	alcohol dehydrogenase
LA0297	CBS domain protein
LA0300	MutT/nudix family protein
LA0302	hypothetical protein
LA0305	hypothetical protein
LA0307	transposase
LA0310	probable catabolite gene activator
LA0316	transcriptional regulator
LA0317	hypothetical protein
LA0318	hypothetical protein
LA0321	hypothetical protein
LA0323	hypothetical protein
LA0324	hypothetical protein
LA0329	hypothetical protein
LA0331	hypothetical protein
LA0332	6-pyruvoyl tetrahydrobiopterin synthase
LA0338	hypothetical protein
LA0340	hypothetical protein
LA0342	hypothetical protein
LA0343	hypothetical protein
LA0344	hypothetical protein
LA0345	Flagellar hook-basal body protein
LA0346	flagellar basal body rod protein
LA0347	Flagellar basal body protein
LA0348	probable anti-sigma factor antagonist
LA0349	hypothetical protein
LA0355	hypothetical protein
LA0356	hypothetical protein
LA0360	glycine dehydrogenase
LA0361	Glycine cleavage system H protein
LA0363	hypothetical protein
LA0367	hypothetical protein
LA0369	Ribose 5-phosphate isomerase B
LA0371	hypothetical protein
LA0372	transcriptional regulator CopG
LA0377	hypothetical protein
LA0380	SAM-dependent methyltransferase
LA0381	hypothetical protein
LA0387	hypothetical protein
LA0390	hypothetical protein
LA0391	ATPase (clpc)
LA0392	hypothetical protein
LA0393	hypothetical protein
LA0395	anti-anti-sigma factor
LA0398	hypothetical protein
LA0400	hypothetical protein
LA0401	Phosphohistidine phosphatase
LA0404	HD family protein
LA0405	dimethyladenosine transferase
LA0409	hypothetical protein
LA0411	Electron transfer flavoprotein alpha-subunit
LA0412	Electron transfer flavoprotein beta-subunit
LA0414	Isovaleryl-CoA dehydrogenase
LA0415	SAM-dependent O-methyltransferase
LA0417	SAM-dependent O-methyltransferase
LA0418	transposase
LA0421	hypothetical protein
LA0422	hypothetical protein
LA0424	hypothetical protein
LA0427	hypothetical protein
LA0434	hypothetical protein
LA0436	hypothetical protein
LA0438	Acyl-CoA dehydrogenase
LA0439	phosphoglyceromutase
LA0441	hypothetical protein
LA0443	Probable RNA polymerase ECF-type sigma factor
LA0449	Rhodanese-like protein
LA0451	transposase
LA0452	hypothetical protein
LA0453	hypothetical protein
LA0454	hypothetical protein
LA0455	Transcriptional regulator
LA0459	N-acetylmuramoyl-L-alanine amidase
LA0461	hypothetical protein
LA0463	riboflavin synthase beta chain
LA0466	PBS lyase HEAT-like protein
LA0468	hypothetical protein
LA0470	hypothetical protein
LA0472	hypothetical protein
LA0475	hypothetical protein
LA0478	hypothetical protein
LA0479	hypothetical protein
LA0480	hypothetical protein
LA0483	hypothetical protein
LA0484	hypothetical protein
LA0485	hypothetical protein
LA0488	ATP-dependent DNA helicase pcrA
LA0489	transposase
LA0491	hypothetical protein
LA0497	hypothetical protein
LA0498	Chemotaxis motB protein
LA0499	hypothetical protein
LA0501	hypothetical protein
LA0503	DNA damage-inducible protein
LA0504	late competence protein comFC-like protein
LA0507	hypothetical protein
LA0508	hypothetical protein
LA0509	hypothetical protein
LA0511	transcriptional regulator
LA0513	hypothetical protein
LA0517	hypothetical protein
LA0518	hypothetical protein
LA0521	hypothetical protein
LA0523	hypothetical protein
LA0526	hypothetical protein
LA0528	hypothetical protein
LA0529	hypothetical protein
LA0531	hypothetical protein
LA0536	hypothetical protein
LA0537	haloacid dehalogenase-like hydrolase
LA0538	ThiJ/PfpI family protein
LA0542	hypothetical protein
LA0544	hypothetical protein
LA0545	hypothetical protein
LA0546	hypothetical protein
LA0547	hypothetical protein
LA0549	hypothetical protein
LA0554	hypothetical protein
LA0555	hypothetical protein
LA0556	hypothetical protein
LA0561	transposase
LA0562	hypothetical protein
LA0565	adenylate cyclase
LA0566	probable short-chain dehydrogenase
LA0575	hypothetical protein
LA0576	hypothetical protein
LA0577	hypothetical protein
LA0582	hypothetical protein
LA0585	transposase
LA0586	hypothetical protein
LA0590	hypothetical protein
LA0592	hypothetical protein
LA0593	Heavy-metal-associated protein
LA0595	Glutathione S-transferase 1
LA0596	hypothetical protein
LA0597	hypothetical protein
LA0598	probable transcription regulator
LA0601	hypothetical protein
LA0603	Met(adenosyl) methyltransferase-like protein
LA0608	hypothetical protein
LA0609	hypothetical protein
LA0611	Cell division protein ftsA
LA0612	cell division protein FtsZ
LA0614	hypothetical protein
LA0617	hypothetical protein
LA0619	hypothetical protein
LA0622	hypothetical protein
LA0623	hypothetical protein
LA0625	DNA helicase RecQ
LA0626	hypothetical protein
LA0630	probable ferredoxin
LA0636	transposase
LA0638	shikimate 5-dehydrogenase
LA0643	glycosyl transferase
LA0645	hypothetical protein
LA0646	ribosomal protein S1
LA0647	rRNA methylase
LA0648	hypothetical protein
LA0651	hypothetical protein
LA0652	hypothetical protein
LA0653	probable anti-sigma factor antagonist
LA0656	mannose-6-phosphate isomerase
LA0657	HNH family endonuclease
LA0658	hypothetical protein
LA0659	hypothetical protein
LA0660	hypothetical protein
LA0661	hypothetical protein
LA0664	hypothetical protein
LA0665	Metallo-beta-lactamase superfamily protein
LA0667	hypothetical protein
LA0668	hypothetical protein
LA0669	hypothetical protein
LA0671	citrate synthase
LA0674	hypothetical protein
LA0677	hypothetical protein
LA0681	hypothetical protein
LA0682	hypothetical protein
LA0683	hypothetical protein
LA0684	hypothetical protein
LA0685	hypothetical protein
LA0686	hypothetical protein
LA0687	hypothetical protein
LA0688	hypothetical protein
LA0689	DNA repair helicase
LA0691	hypothetical protein
LA0692	hypothetical protein
LA0693	Aspartokinase
LA0696	hypothetical protein
LA0697	hypothetical protein
LA0699	hypothetical protein
LA0700	hypothetical protein
LA0702	transposase
LA0703	molybdate metabolism regulator
LA0707	hypothetical protein
LA0708	hypothetical protein
LA0711	hypothetical protein
LA0713	hypothetical protein
LA0717	hypothetical protein
LA0718	hypothetical protein
LA0720	hypothetical protein
LA0721	hypothetical protein
LA0722	hypothetical protein
LA0723	Holliday junction resolvasome endonuclease subuni
LA0725	hypothetical protein
LA0727	carbamoyl-phosphate synthase
LA0728	hypothetical protein
LA0729	hypothetical protein
LA0731	hypothetical protein
LA0732	hypothetical protein
LA0734	hypothetical protein
LA0738	ribosomal protein S10
LA0739	ribosomal protein L3
LA0740	50S ribosomal protein L4
LA0741	ribosomal protein L23
LA0742	50S ribosomal protein L2
LA0744	ribosomal protein L22
LA0745	ribosomal protein S3
LA0747	ribosomal protein L29
LA0748	ribosomal protein S17
LA0749	ribosomal protein L14
LA0750	ribosomal protein L24
LA0754	50S ribosomal protein L6
LA0757	ribosomal protein L30
LA0758	ribosomal protein L15
LA0764	30S ribosomal protein S4
LA0767	hypothetical protein
LA0768	hypothetical protein
LA0772	hypothetical protein
LA0775	transposase
LA0776	aspartate aminotransferase
LA0777	hypothetical protein
LA0780	hypothetical protein
LA0782	hypothetical protein
LA0783	hypothetical protein
LA0784	hypothetical protein
LA0785	hypothetical protein
LA0787	SpoU rRNA Methylase family protein
LA0789	dihydrofolate reductase
LA0790	citrate synthase
LA0792	hypothetical protein
LA0793	hypothetical protein
LA0797	hypothetical protein
LA0798	hypothetical protein
LA0799	hypothetical protein
LA0802	TPR-repeat-containing proteins
LA0804	hypothetical protein
LA0805	hypothetical protein
LA0813	hypothetical protein
LA0819	hypothetical protein
LA0821	methylase
LA0823	alpha/beta hydrolase fold
LA0826	hypothetical protein
LA0827	hypothetical protein
LA0829	hypothetical protein
LA0830	hypothetical protein
LA0831	hypothetical protein
LA0832	Biotin--[acetyl-CoA-carboxylase] synthetase
LA0833	transcriptional regulator
LA0834	hypothetical protein
LA0837	hypothetical protein
LA0839	probable anti-sigma factor antagonist
LA0841	hypothetical protein
LA0844	hypothetical protein
LA0845	Hydroxymethylglutaryl-CoA lyase
LA0846	hypothetical protein
LA0847	hypothetical protein
LA0848	ribosomal protein L21
LA0849	hypothetical protein
LA0850	hypothetical protein
LA0851	50S ribosomal protein L27
LA0854	Gamma-glutamyl phosphate reductase
LA0859	hypothetical protein
LA0861	probable anti-sigma factor antagonist
LA0865	hypothetical protein
LA0866	hypothetical protein
LA0868	hypothetical protein
LA0869	aldehyde dehydrogenase
LA0870	hypothetical protein
LA0871	hypothetical protein
LA0874	hypothetical protein
LA0875	Hsa protein
LA0877	hypothetical protein
LA0879	hypothetical protein
LA0880	hypothetical protein
LA0881	hypothetical protein
LA0892	NADH dehydrogenase I
LA0896	hypothetical protein
LA0898	hypothetical protein
LA0900	Transcriptional regulator
LA0902	hypothetical protein
LA0903	hypothetical protein
LA0904	hypothetical protein
LA0906	hypothetical protein
LA0907	hypothetical protein
LA0909	methylglyoxal synthase
LA0910	hypothetical protein
LA0911	hypothetical protein
LA0914	hypothetical protein
LA0915	histone deacetylase family protein
LA0917	hypothetical protein
LA0918	enoyl-CoA hydratase
LA0919	hypothetical protein
LA0920	hypothetical protein
LA0923	transposase
LA0924	transposase
LA0925	transposase
LA0928	hypothetical protein
LA0929	haloacid dehalogenase-like hydrolase
LA0933	hypothetical protein
LA0937	hypothetical protein
LA0941	hypothetical protein
LA0950	hypothetical protein
LA0954	hypothetical protein
LA0955	hypothetical protein
LA0956	Glutamate synthase [NADPH] large chain precursor
LA0958	hypothetical protein
LA0959	hypothetical protein
LA0960	hypothetical protein
LA0961	hypothetical protein
LA0964	DNA helicase RecQ
LA0965	exodeoxyribonuclease V
LA0966	exodeoxyribonuclease V
LA0967	ATP-dependent exoDNAse
LA0968	hypothetical protein
LA0971	3-oxoacyl-(acyl carrier protein) reductase
LA0972	hypothetical protein
LA0973	hypothetical protein
LA0974	hypothetical protein
LA0977	hypothetical protein
LA0980	thiamine biosynthesis protein ThiC
LA0981	hypothetical protein
LA0982	hypothetical protein
LA0983	hypothetical protein
LA0984	Probable DNA ligase
LA0986	hypothetical protein
LA0987	hypothetical protein
LA0988	hypothetical protein
LA0998	hypothetical protein
LA0999	hypothetical protein
LA1000	hypothetical protein
LA1001	virulence associated protein C
LA1002	virulence associated protein B
LA1005	hypothetical protein
LA1006	transposase
LA1008	hypothetical protein
LA1011	hypothetical protein
LA1012	hypothetical protein
LA1013	hypothetical protein
LA1014	hypothetical protein
LA1018	hypothetical protein
LA1019	NifU-like protein
LA1022	transcriptional regulator Fis
LA1023	hypothetical protein
LA1024	hypothetical protein
LA1025	hypothetical protein
LA1026	hypothetical protein
LA1031	hypothetical protein
LA1032	enoyl-CoA hydratase
LA1033	hypothetical protein
LA1034	hypothetical protein
LA1035	hypothetical protein
LA1037	hypothetical protein
LA1041	hypothetical protein
LA1042	hypothetical protein
LA1044	hypothetical protein
LA1046	hypothetical protein
LA1049	hypothetical protein
LA1052	hypothetical protein
LA1053	hypothetical protein
LA1054	hypothetical protein
LA1055	hypothetical protein
LA1057	hypothetical protein
LA1058	hypothetical protein
LA1059	hypothetical protein
LA1060	bacteriophage protein-like protein
LA1061	hypothetical protein
LA1062	hypothetical protein
LA1063	hypothetical protein
LA1064	hypothetical protein
LA1067	hypothetical protein
LA1069	hydrolase or acyltransferase
LA1073	hypothetical protein
LA1074	fumarylacetoacetate hydrolase family protein
LA1075	hypothetical protein
LA1077	hypothetical protein
LA1080	Aminopeptidase N
LA1082	MutT/nudix family protein
LA1083	hypothetical protein
LA1084	hypothetical protein
LA1089	hypothetical protein
LA1092	hypothetical protein
LA1093	hypothetical protein
LA1094	aminoglycoside N6-acetyltransferase
LA1095	Acetyltransferase
LA1097	hypothetical protein
LA1101	succinyl-CoA synthetase alpha subunit
LA1103	hypothetical protein
LA1107	hypothetical protein
LA1108	hypothetical protein
LA1109	hypothetical protein
LA1111	histidyl-tRNA synthetase
LA1112	Glycerol-3-phosphate dehydrogenase
LA1113	hypothetical protein
LA1114	Rieske 2Fe-2S family protein
LA1116	hypothetical protein
LA1119	Deoxyuridine 5-triphosphate nucleotidohydrolase
LA1120	hypothetical protein
LA1121	hypothetical protein
LA1123	hypothetical protein
LA1126	phosphoglycerate dehydrogenase
LA1128	hypothetical protein
LA1129	DNA alkylation repair enzyme-like protein
LA1130	Acyl-CoA dehydrogenase
LA1132	hypothetical protein
LA1133	hypothetical protein
LA1134	hypothetical protein
LA1135	hypothetical protein
LA1140	Athraate phosphorbosytrasferase
LA1144	Riboflavin biosynthesis protein D
LA1145	riboflavin synthase subunit alpha
LA1146	hypothetical protein
LA1147	Riboflavin biosynthesis protein A
LA1148	hypothetical protein
LA1149	hypothetical protein
LA1151	hypothetical protein
LA1152	hypothetical protein
LA1154	hypothetical protein
LA1160	hypothetical protein
LA1162	hypothetical protein
LA1165	hypothetical protein
LA1166	Pyridoxamine 5-phosphate oxidase
LA1169	hypothetical protein
LA1170	hypothetical protein
LA1173	acetyl-CoA synthetase
LA1175	DNA mismatch repair protein
LA1178	hypothetical protein
LA1181	hypothetical protein
LA1182	histidinol-phosphate aminotransferase
LA1183	hypothetical protein
LA1185	Response regulator receiver domain
LA1190	hypothetical protein
LA1193	hypothetical protein
LA1196	hypothetical protein
LA1198	enoyl-CoA hydratase
LA1200	hypothetical protein
LA1201	hypothetical protein
LA1204	hypothetical protein
LA1207	4-hydroxybenzoyl-CoA thioesterase
LA1209	hypothetical protein
LA1210	hypothetical protein
LA1212	Universal stress protein UspA and related nucleot
LA1213	hypothetical protein
LA1215	hypothetical protein
LA1216	hypothetical protein
LA1217	probable Acetyltransferase
LA1218	hypothetical protein
LA1222	Dihydrolipoamide acyltransferase
LA1225	hypothetical protein
LA1226	hypothetical protein
LA1227	hypothetical protein
LA1229	hypothetical protein
LA1230	hypothetical protein
LA1231	Heat shock protein htpG
LA1232	hypothetical protein
LA1233	transposase
LA1234	hypothetical protein
LA1235	hypothetical protein
LA1236	hypothetical protein
LA1238	hypothetical protein
LA1239	carbamoyl-phosphate synthase small subunit
LA1241	hypothetical protein
LA1244	50S ribosomal protein L20
LA1245	probable transcription elongation
LA1246	hypothetical protein
LA1247	5-formyltetrahydrofolate cyclo-ligase
LA1249	hypothetical protein
LA1251	Chemotaxis protein histidine kinase and related k
LA1254	hypothetical protein
LA1255	hypothetical protein
LA1264	fatty acid/phospholipid synthesis protein
LA1265	hypothetical protein
LA1266	hypothetical protein
LA1268	hypothetical protein
LA1269	hypothetical protein
LA1270	hypothetical protein
LA1271	hypothetical protein
LA1272	transcriptional regulator
LA1273	hypothetical protein
LA1274	hypothetical protein
LA1275	hypothetical protein
LA1278	hypothetical protein
LA1279	hypothetical protein
LA1282	Transcriptional regulator
LA1286	hypothetical protein
LA1287	hypothetical protein
LA1288	hypothetical protein
LA1289	hypothetical protein
LA1290	hypothetical protein
LA1291	hypothetical protein
LA1293	aminotransferase
LA1294	hypothetical protein
LA1295	hypothetical protein
LA1297	hypothetical protein
LA1299	Ankyrin repeat proteins
LA1300	hypothetical protein
LA1302	SsrA-binding protein
LA1305	hypothetical protein
LA1306	hypothetical protein
LA1307	hypothetical protein
LA1308	hypothetical protein
LA1310	hypothetical protein
LA1311	hypothetical protein
LA1314	hypothetical protein
LA1315	hypothetical protein
LA1318	hypothetical protein
LA1320	hypothetical protein
LA1322	hypothetical protein
LA1323	Phosphoribosylformylglycinamidine synthase II
LA1327	probable anti-sigma factor antagonist
LA1328	hypothetical protein
LA1329	hypothetical protein
LA1331	hypothetical protein
LA1333	amidase
LA1334	oxidoreductase
LA1337	probable cyclic nucleotide binding protein
LA1341	hypothetical protein
LA1344	hypothetical protein
LA1346	hypothetical protein
LA1349	hypothetical protein
LA1350	3-demethylubiquinone-9 3-methyltransferase
LA1352	hypothetical protein
LA1355	hypothetical protein
LA1358	Ankyrin repeat proteins
LA1359	hypothetical protein
LA1360	hypothetical protein
LA1361	transposase
LA1362	hypothetical protein
LA1364	hypothetical protein
LA1367	hypothetical protein
LA1370	DNA-3-methyladenine glycosylase
LA1371	hypothetical protein
LA1373	hypothetical protein
LA1374	Pirin-related protein
LA1375	hypothetical protein
LA1376	hypothetical protein
LA1380	hypothetical protein
LA1381	hypothetical protein
LA1385	hypothetical protein
LA1386	hypothetical protein
LA1387	hypothetical protein
LA1391	ribosomal protein L11 methyltransferase
LA1394	hypothetical protein
LA1395	hypothetical protein
LA1396	hypothetical protein
LA1399	hypothetical protein
LA1401	hypothetical protein
LA1407	hypothetical protein
LA1408	hypothetical protein
LA1410	Lipoate-protein ligase A
LA1414	hypothetical protein
LA1415	hypothetical protein
LA1417	Lactoylglutathione lyase
LA1418	hypothetical protein
LA1419	adenylate cyclase
LA1420	hypothetical protein
LA1421	hypothetical protein
LA1423	3-oxoacyl-[acyl-carrier-protein] synthase III
LA1424	Probable succinyl-CoA:3-ketoacid-coenzyme A trans
LA1425	hypothetical protein
LA1426	hypothetical protein
LA1428	protein phosphatase
LA1429	hypothetical protein
LA1434	hypothetical protein
LA1441	transposase
LA1444	hypothetical protein
LA1452	hypothetical protein
LA1455	hypothetical protein
LA1459	UDP-glucose 6-dehydrogenase
LA1460	hypothetical protein
LA1461	transposase
LA1463	Phosphoribosylaminoimidazole carboxylase catalyti
LA1466	oligo-1
LA1469	hypothetical protein
LA1473	hypothetical protein
LA1476	haloacid dehalogenase-like hydrolase
LA1478	outermembrane protein
LA1480	hypothetical protein
LA1482	hypothetical protein
LA1484	hypothetical protein
LA1485	hypothetical protein
LA1487	Probable tRNA (5-methylaminomethyl-2-thiouridylat
LA1488	L-lactate dehydrogenase
LA1489	hypothetical protein
LA1490	Ribosomal large subunit pseudouridine synthase C
LA1497	hypothetical protein
LA1500	hypothetical protein
LA1502	hypothetical protein
LA1503	Acetyltransferase
LA1505	hypothetical protein
LA1514	pyridoxal phosphate biosynthetic protein
LA1516	tRNA delta(2)-isopentenylpyrophosphate transferas
LA1517	host factor I
LA1518	Mannose-1-phosphate guanylyltransferase
LA1520	hypothetical protein
LA1525	hypothetical protein
LA1526	CBS domain protein
LA1527	hypothetical protein
LA1531	hypothetical protein
LA1532	fructose-bisphosphate aldolase
LA1533	hypothetical protein
LA1542	outermembrane protein
LA1545	hypothetical protein
LA1547	modification methylase
LA1557	hypothetical protein
LA1558	hypothetical protein
LA1559	hypothetical protein
LA1561	hypothetical protein
LA1562	hypothetical protein
LA1564	class I heat shock protein (HSP20)
LA1566	hypothetical protein
LA1570	hypothetical protein
LA1571	hypothetical protein
LA1572	hypothetical protein
LA1573	hypothetical protein
LA1574	hypothetical protein
LA1576	Transcriptional regulator
LA1578	FAD dependent oxidoreductase
LA1580	UDP-glucose 4-epimerase
LA1581	mannose-1-phosphate guanyltransferase
LA1584	hypothetical protein
LA1585	transketolase N-terminal section
LA1587	hypothetical protein
LA1588	hypothetical protein
LA1590	methyltransferase
LA1592	C-methyltransferase
LA1593	hypothetical protein
LA1594	D-mycarose 3-C-methyltransferase
LA1596	methionyl-tRNA(fMet) N-formyltransferase protein
LA1598	Serine acetyltransferase
LA1602	S-adenosylmethionine-dependent methyltransferase
LA1606	dTDP-glucose 4
LA1608	hypothetical protein
LA1609	N-acetyl neuramic acid synthetase NeuB
LA1611	Mannose-1-phosphate guanyltransferase
LA1612	hypothetical protein
LA1613	N-acetyl neuramic acid synthetase NeuB
LA1621	6-phosphogluconolactonase
LA1622	Galactoside O-acetyltransferase
LA1624	2-dehydro-3-deoxyglucarate aldolase
LA1626	oxidoreductase
LA1627	inositol monophophatase family protein
LA1630	hypothetical protein
LA1631	Glucose-1-phosphate cytidylyltransferase
LA1633	dTDP-4-dehydrorhamnose 3
LA1634	UDP-glucose 4-epimerase
LA1636	hypothetical protein
LA1637	hypothetical protein
LA1638	Polysaccharide deacetylase-like protein
LA1642	glycosyl transferase
LA1643	UDP-glucose 4-epimerase
LA1644	epimerase
LA1645	UDP-N-acetylglucosamine 2-epimerase
LA1646	glycosyl transferase
LA1650	hemolysin hemolytic protein hlpA
LA1651	hypothetical protein
LA1652	hypothetical protein
LA1653	hypothetical protein
LA1654	hypothetical protein
LA1656	glycosyl transferase
LA1659	dTDP-4-dehydrorhamnose 3
LA1660	dTDP-4-dehydrorhamnose reductase
LA1664	dTDP-rhamnosyl transferase rfbF
LA1665	hypothetical protein
LA1666	glycosyl transferase
LA1668	hypothetical protein
LA1669	hypothetical protein
LA1671	Ankyrin repeat proteins
LA1672	hypothetical protein
LA1673	hypothetical protein
LA1675	ribosomal protein S6
LA1676	Single-stranded DNA-binding protein
LA1678	ribosomal protein L9
LA1679	Replicative DNA helicase B
LA1681	hypothetical protein
LA1684	hypothetical protein
LA1685	recombination protein O
LA1687	hypothetical protein
LA1688	arginyl-tRNA synthetase
LA1689	competence-damage inducible protein cinA
LA1693	Sensory transduction histidine kinase
LA1694	hypothetical protein
LA1696	Triosephosphate isomerase
LA1697	hypothetical protein
LA1699	hypothetical protein
LA1700	hypothetical protein
LA1701	hypothetical protein
LA1705	hypothetical protein
LA1707	hypothetical protein
LA1708	hypothetical protein
LA1709	two-component response regulator
LA1713	hypothetical protein
LA1714	hypothetical protein
LA1716	hypothetical protein
LA1717	hypothetical protein
LA1718	hypothetical protein
LA1719	cysteine synthase
LA1720	hypothetical protein
LA1721	DNA topoisomerase I
LA1723	hypothetical protein
LA1725	hypothetical protein
LA1726	HD family protein
LA1727	hypothetical protein
LA1729	aspartate 1-decarboxylase precursor
LA1730	hypothetical protein
LA1732	hypothetical protein
LA1734	anti-sigma F factor antagonist
LA1736	hypothetical protein
LA1738	Transcriptional regulator
LA1739	hypothetical protein
LA1740	hypothetical protein
LA1741	acyltransferase
LA1742	hypothetical protein
LA1747	transposase
LA1749	transposase
LA1750	outermembrane protein
LA1752	hypothetical protein
LA1755	hypothetical protein
LA1756	hypothetical protein
LA1757	hypothetical protein
LA1758	hypothetical protein
LA1763	hypothetical protein
LA1768	Integrase core domain containing protein
LA1771	hypothetical protein
LA1772	hypothetical protein
LA1774	hypothetical protein
LA1776	hypothetical protein
LA1777	hypothetical protein
LA1778	hypothetical protein
LA1780	probable ppGpp-regulated growth inhibitor suppres
LA1785	hypothetical protein
LA1786	hypothetical protein
LA1787	hypothetical protein
LA1788	hypothetical protein
LA1791	hypothetical protein
LA1792	hypothetical protein
LA1793	hypothetical protein
LA1794	hypothetical protein
LA1795	hypothetical protein
LA1796	hypothetical protein
LA1797	hypothetical protein
LA1798	hypothetical protein
LA1799	hypothetical protein
LA1800	hypothetical protein
LA1801	hypothetical protein
LA1802	nucleotidyltransferase protein
LA1803	hypothetical protein
LA1805	hypothetical protein
LA1806	hypothetical protein
LA1808	hypothetical protein
LA1810	hypothetical protein
LA1811	Integrase core domain containing protein
LA1813	hypothetical protein
LA1815	hypothetical protein
LA1816	transcriptional regulator
LA1817	hypothetical protein
LA1818	hypothetical protein
LA1819	hypothetical protein
LA1821	serine O-acetyltransferase
LA1822	hypothetical protein
LA1823	hypothetical protein
LA1824	hypothetical protein
LA1825	hypothetical protein
LA1827	hypothetical protein
LA1828	hypothetical protein
LA1829	hypothetical protein
LA1830	hypothetical protein
LA1831	hypothetical protein
LA1832	hypothetical protein
LA1833	hypothetical protein
LA1834	hypothetical protein
LA1835	hypothetical protein
LA1836	hypothetical protein
LA1838	Probable chromosome partitioning protein parB
LA1840	hypothetical protein
LA1842	hypothetical protein
LA1844	hypothetical protein
LA1845	hypothetical protein
LA1846	hypothetical protein
LA1847	hypothetical protein
LA1848	hypothetical protein
LA1850	hypothetical protein
LA1852	hypothetical protein
LA1853	hypothetical protein
LA1854	hypothetical protein
LA1855	flagellar hook protein
LA1857	Ferric uptake regulation protein
LA1858	Ankyrin repeat proteins
LA1862	tRNA/rRNA methyltransferase
LA1864	acetyl xylan esterase
LA1867	hypothetical protein
LA1868	hypothetical protein
LA1870	hypothetical protein
LA1871	hypothetical protein
LA1873	hypothetical protein
LA1874	hypothetical protein
LA1875	ATP-dependent DNA helicase
LA1878	hypothetical protein
LA1879	ATPase with chaperone activity
LA1881	hypothetical protein
LA1883	hypothetical protein
LA1884	hypothetical protein
LA1886	probable anti-sigma factor antagonist
LA1889	1-aminocyclopropane-1-carboxylate deaminase
LA1890	hypothetical protein
LA1891	hypothetical protein
LA1892	hypothetical protein
LA1893	hypothetical protein
LA1894	hypothetical protein
LA1895	hypothetical protein
LA1896	succinate dehydrogenase
LA1899	Aldo/keto reductase family protein
LA1900	hypothetical protein
LA1901	hypothetical protein
LA1902	hypothetical protein
LA1903	hypothetical protein
LA1906	hypothetical protein
LA1908	hypothetical protein
LA1909	hypothetical protein
LA1910	hypothetical protein
LA1914	hypothetical protein
LA1918	hypothetical protein
LA1921	hypothetical protein
LA1922	conserved hypothetical protein with MORN repeat
LA1923	hypothetical protein
LA1927	hypothetical protein
LA1928	Thioredoxin (TRX)
LA1929	cAMP-dependent protein kinase regulatory chain
LA1930	Acyl-CoA dehydrogenase
LA1934	hypothetical protein
LA1935	conserved hypothetical protein with UVR motif
LA1936	hydrolase or acyltransferase
LA1937	transcriptional regulator
LA1938	hypothetical protein
LA1940	hypothetical protein
LA1941	hypothetical protein
LA1942	hypothetical protein
LA1943	hypothetical protein
LA1944	lipoprotein
LA1949	hypothetical protein
LA1950	hypothetical protein
LA1954	hypothetical protein
LA1955	hydrolase or acyltransferase
LA1961	hypothetical protein
LA1969	hypothetical protein
LA1972	ribonuclease H-like protein
LA1974	arginine-tRNA-protein transferase
LA1976	hypothetical protein
LA1980	hypothetical protein
LA1983	hypothetical protein
LA1985	hypothetical protein
LA1986	inosine-5-monophosphate dehydrogenase
LA1988	hypothetical protein
LA1990	hypothetical protein
LA1991	thiamine-phosphate pyrophosphorylase
LA1992	UDP-N-acetyl-D-mannosamine transferase
LA1994	hypothetical protein
LA1999	hypothetical protein
LA2000	hypothetical protein
LA2002	hypothetical protein
LA2003	hypothetical protein
LA2006	hypothetical protein
LA2007	Flagellar motor switch protein
LA2008	Dihydrolipoamide acetyltransferase component of p
LA2009	dihydrolipoamide acetyltransferase
LA2010	pyruvate dehydrogenase E1 component
LA2015	hypothetical protein
LA2018	hypothetical protein
LA2020	hypothetical protein
LA2021	hypothetical protein
LA2022	hypothetical protein
LA2027	hypothetical protein
LA2031	hypothetical protein
LA2032	transcriptional regulator
LA2035	hypothetical protein
LA2037	hypothetical protein
LA2038	hypothetical protein
LA2040	hypothetical protein
LA2041	hypothetical protein
LA2043	hypothetical protein
LA2044	HIT family hydrolase
LA2054	3-hydroxyisobutyrate dehydrogenase
LA2060	hypothetical protein
LA2061	Homoserine O-acetyltransferase
LA2064	hypothetical protein
LA2067	hypothetical protein
LA2069	Flagellar motor switch protein fliN
LA2070	hypothetical protein
LA2073	hypothetical protein
LA2076	argininosuccinate lyase
LA2077	Peptidyl-prolyl cis-trans isomerase
LA2078	hypothetical protein
LA2080	hypothetical protein
LA2081	flagellar motor switch protein
LA2082	hypothetical protein
LA2083	hypothetical protein
LA2085	hypothetical protein
LA2086	hypothetical protein
LA2087	GMP synthase
LA2088	hypothetical protein
LA2090	glycosyl transferase
LA2091	hypothetical protein
LA2097	cysteine synthase B
LA2099	hypothetical protein
LA2102	hypothetical protein
LA2103	hypothetical protein
LA2104	ATPase with chaperone activity
LA2106	gamma-glutamylcysteine synthetase
LA2108	probable glutathione S-transferase
LA2111	hypothetical protein
LA2116	Probable hydroxyacylglutathione hydrolase
LA2117	Anti-sigma B factor antagonist
LA2118	Metallo-beta-lactamase superfamily protein
LA2119	Glycerol kinase
LA2120	flagellar motor switch protein fliG
LA2121	hypothetical protein
LA2125	hypothetical protein
LA2127	hypothetical protein
LA2130	aminotransferase
LA2134	homoserine kinase
LA2135	hypothetical protein
LA2137	hypothetical protein
LA2140	8-amino-7-oxononanoate synthase
LA2142	adenosylmethionine-8-amino-7-oxononanoate aminotr
LA2143	biotin synthase
LA2144	Platelet-Activating Factor Acetylhydrolase
LA2146	DNA mismatch repair protein
LA2147	phosphorbosy athraate somerase
LA2150	hypothetical protein
LA2158	hypothetical protein
LA2160	hypothetical protein
LA2163	endonuclease III
LA2164	acyl-CoA thioester hydrolase
LA2170	Phospholipase D family protein
LA2175	hypothetical protein
LA2176	hypothetical protein
LA2181	hypothetical protein
LA2184	tldD protein
LA2185	tldD protein
LA2188	ATPase of AAA class
LA2189	hypothetical protein
LA2190	2-dehydropantoate 2-reductase
LA2191	hypothetical protein
LA2192	hypothetical protein
LA2193	ATP-dependent DNA helicase pcrA
LA2195	hypothetical protein
LA2198	hypothetical protein
LA2199	hypothetical protein
LA2201	hypothetical protein
LA2203	hypothetical protein
LA2206	hypothetical protein
LA2209	translation factor SUA5
LA2211	signal peptide peptidase sppA
LA2213	hypothetical protein
LA2218	hypothetical protein
LA2225	hypothetical protein
LA2226	fructose-1
LA2227	hypothetical protein
LA2228	hypothetical protein
LA2229	Ribosomal protein S21
LA2230	hypothetical protein
LA2233	hypothetical protein
LA2239	hypothetical protein
LA2243	hypothetical protein
LA2245	hypothetical protein
LA2247	hypothetical protein
LA2249	hypothetical protein
LA2252	4-methyl-5(B-hydroxyethyl)-thiazole monophosphate
LA2258	hypothetical protein
LA2262	Alkyldihydroxyacetonephosphate synthase
LA2265	enoyl-CoA hydratase
LA2269	Aminotransferase class-V protein
LA2270	hypothetical protein
LA2271	hypothetical protein
LA2274	Deoxyguanosinetriphosphate triphosphohydrolase
LA2276	HNH family endonuclease
LA2278	hypothetical protein
LA2280	Flagellar protein FliS
LA2281	hypothetical protein
LA2283	IMP cyclohydrolase
LA2287	hypothetical protein
LA2293	hypothetical protein
LA2294	transposase
LA2297	hypothetical protein
LA2298	hypothetical protein
LA2300	hypothetical protein
LA2301	hypothetical protein
LA2302	hypothetical protein
LA2304	hypothetical protein
LA2305	hypothetical protein
LA2306	UDP-3-O-acyl-N-acetylglucosamine deacetylase
LA2308	hypothetical protein
LA2313	hypothetical protein
LA2314	mannosyltransferase
LA2315	inositol monophosphatase family protein
LA2323	hypothetical protein
LA2325	transcriptional regulator
LA2326	UDP-galactose 4-epimerase
LA2328	A/G-specific DNA glycosylase
LA2330	hypothetical protein
LA2331	hypothetical protein
LA2334	hypothetical protein
LA2336	hypothetical protein
LA2337	Mrp protein homolog
LA2338	DNA repair exonuclease
LA2339	biotin_lipoyl domain protein
LA2340	hypothetical protein
LA2341	hypothetical protein
LA2344	hypothetical protein
LA2347	Integrase/recombinase xerC
LA2349	peptidyl-tRNA hydrolase
LA2350	alpha-isopropylmalate synthase
LA2352	hypothetical protein
LA2353	hypothetical protein
LA2356	Probable exodeoxyribonuclease VII large subunit
LA2359	hypothetical protein
LA2360	ribonucleotide-diphosphate reductase alpha subuni
LA2362	hypothetical protein
LA2363	hypothetical protein
LA2367	cell-division protein ftsA
LA2379	hypothetical protein
LA2380	hypothetical protein
LA2381	hypothetical protein
LA2382	hypothetical protein
LA2383	HD-GYP domain
LA2385	hypothetical protein
LA2387	50S ribosomal protein L19
LA2391	ribosomal protein S16
LA2394	ribulose-phosphate 3-epimerase
LA2396	methionyl-tRNA formyltransferase
LA2397	hypothetical protein
LA2398	Primosomal protein N
LA2399	hypothetical protein
LA2409	CTP synthetase
LA2415	hypothetical protein
LA2416	hypothetical protein
LA2419	hypothetical protein
LA2424	probable anti-sigma factor antagonist
LA2425	chemotaxis protein CheA
LA2430	hypothetical protein
LA2431	hypothetical protein
LA2432	biotin carboxylase
LA2433	methylmalonyl-CoA decarboxylase
LA2434	probable anti-sigma factor antagonist
LA2435	Sigma factor sigB regulation protein rsbU
LA2437	hypothetical protein
LA2442	hypothetical protein
LA2445	hypothetical protein
LA2446	Leucine-rich repeat containing protein
LA2453	4Fe-4S binding protein
LA2455	hypothetical protein
LA2457	methionine aminopeptidase
LA2459	integrin homolog
LA2461	hypothetical protein
LA2468	hypothetical protein
LA2469	chemotaxis protein
LA2474	hypothetical protein
LA2475	hypothetical protein
LA2479	hypothetical protein
LA2480	Sensory transduction histidine kinase
LA2481	hypothetical protein
LA2482	hypothetical protein
LA2487	hypothetical protein
LA2488	hypothetical protein
LA2490	hypothetical protein
LA2493	transposase
LA2495	hypothetical protein
LA2496	outermembrane protein
LA2498	Regulator of chromosome condensation RCC1 family
LA2502	hypothetical protein
LA2503	hypothetical protein
LA2507	glutamyl-tRNAGln amidotransferase subunit A
LA2514	Panthothenate synthetase
LA2515	histidinol dehydrogenase
LA2516	Exodeoxyribonuclease
LA2518	transposase
LA2519	hypothetical protein
LA2520	hypothetical protein
LA2521	hypothetical protein
LA2522	hypothetical protein
LA2524	transposase
LA2525	hypothetical protein
LA2526	hydrolase or acyltransferase
LA2527	hydroxypyruvate reductase
LA2534	hypothetical protein
LA2541	two-component hybrid sensor and regulator
LA2542	probable cyclic nucleotide binding protein
LA2544	hydrolase or acyltransferase
LA2551	glycine-rich RNA binding protein
LA2552	hypothetical protein
LA2553	hypothetical protein
LA2556	Acetyltransferase
LA2557	hypothetical protein
LA2564	hypothetical protein
LA2565	hypothetical protein
LA2566	hypothetical protein
LA2567	hypothetical protein
LA2568	hypothetical protein
LA2571	hypothetical protein
LA2573	hypothetical protein
LA2575	hypothetical protein
LA2576	hypothetical protein
LA2577	ABC1 family protein kinase
LA2578	hypothetical protein
LA2581	N-acetyl neuramic acid synthetase NeuB
LA2583	hypothetical protein
LA2584	hypothetical protein
LA2585	hypothetical protein
LA2586	hypothetical protein
LA2588	hypothetical protein
LA2589	flagellar assembly protein
LA2590	Flagellar motor switch protein fliG
LA2592	flagellum-specific ATP synthase fliI
LA2593	flagellar protein FliJ-like protein
LA2596	hypothetical protein
LA2597	hypothetical protein
LA2599	hypothetical protein
LA2601	hypothetical protein
LA2602	hypothetical protein
LA2606	Flagellar GTP-binding protein
LA2615	hypothetical protein
LA2619	hypothetical protein
LA2624	hypothetical protein
LA2625	Oligopeptidase A
LA2627	MaoC family protein
LA2628	hypothetical protein
LA2629	Zn-dependent alcohol dehydrogenase
LA2630	hypothetical protein
LA2631	hypothetical protein
LA2632	transketolase C-terminal section
LA2639	acyl-CoA dehydrogenase
LA2640	hypothetical protein
LA2642	hypothetical protein
LA2644	HIV-1 Tat interactive protein-like protein
LA2645	hypothetical protein
LA2646	hypothetical protein
LA2647	hypothetical protein
LA2649	Deoxyribodipyrimidine photolyase
LA2650	hypothetical protein
LA2652	Integrase core domain containing protein
LA2653	hypothetical protein
LA2656	hypothetical protein
LA2657	hypothetical protein
LA2658	hypothetical protein
LA2659	hypothetical protein
LA2660	sterol biosynthesis methyltransferase related pro
LA2661	3-demethylubiquinone-9 3-methyltransferase-like p
LA2668	DNA modification methylase
LA2670	hypothetical protein
LA2673	hypothetical protein
LA2674	N-acyl-L-amino acid amidohydrolase
LA2677	hypothetical protein
LA2678	hypothetical protein
LA2679	transposase
LA2680	transposase
LA2681	hypothetical protein
LA2682	hypothetical protein
LA2683	hypothetical protein
LA2684	hypothetical protein
LA2685	hypothetical protein
LA2686	hypothetical protein
LA2689	3-ketoacyl-CoA thiolase
LA2695	hypothetical protein
LA2696	hypothetical protein
LA2697	hypothetical protein
LA2698	hypothetical protein
LA2700	hypothetical protein
LA2702	phosphoglycolate phosphatase
LA2714	hypothetical protein
LA2720	hypothetical protein
LA2721	hypothetical protein
LA2722	hypothetical protein
LA2723	hypothetical protein
LA2726	hypothetical protein
LA2727	2-nitropropane dioxygenase
LA2729	transposase
LA2730	hypothetical protein
LA2735	biotin carboxyl carrier protein
LA2739	hypothetical protein
LA2745	hypothetical protein
LA2749	6-pyruvoyl tetrahydrobiopterin synthase
LA2750	hypothetical protein
LA2751	hypothetical protein
LA2753	hypothetical protein
LA2759	rod shape-determining protein mreB
LA2762	hypothetical protein
LA2766	hypothetical protein
LA2767	hypothetical protein
LA2772	GAF domain protein
LA2775	ATP synthase F1 subunit epsilon
LA2776	ATP synthase subunit B
LA2779	ATP synthase subunit A
LA2780	ATP synthase F1 subunit delta
LA2784	hypothetical protein
LA2785	hypothetical protein
LA2789	hypothetical protein
LA2792	hypothetical protein
LA2794	hypothetical protein
LA2795	hypothetical protein
LA2802	hypothetical protein
LA2804	hypothetical protein
LA2805	two-component hybrid sensor and regulator
LA2806	hypothetical protein
LA2808	hypothetical protein
LA2810	hypothetical protein
LA2812	hypothetical protein
LA2814	hypothetical protein
LA2825	hypothetical protein
LA2826	hypothetical protein
LA2827	Response regulator receiver domain
LA2828	two-component hybrid sensor and regulator
LA2831	two-component response regulator
LA2832	hypothetical protein
LA2834	adenylate cyclase
LA2835	hypothetical protein
LA2836	hypothetical protein
LA2838	hypothetical protein
LA2839	hypothetical protein
LA2842	hypothetical protein
LA2843	chpK
LA2844	ChpI protein
LA2845	transcriptional regulator
LA2847	cGMP-dependent 3
LA2848	flagellar hook protein
LA2849	flagellar hook assembly protein
LA2850	hypothetical protein
LA2851	hypothetical protein
LA2852	hypothetical protein
LA2853	hypothetical protein
LA2856	hypothetical protein
LA2858	transposase
LA2859	hypothetical protein
LA2861	hypothetical protein
LA2863	Rhodanese-like protein
LA2865	hypothetical protein
LA2868	translation initiation factor eIF-2B
LA2869	hypothetical protein
LA2870	hypothetical protein
LA2871	hypothetical protein
LA2875	hypothetical protein
LA2876	hypothetical protein
LA2878	N-methyltransferase
LA2879	nucleotidyltransferase protein
LA2880	hypothetical protein
LA2881	hypothetical protein
LA2882	hypothetical protein
LA2883	phenazine biosynthesis protein PhzF family
LA2884	hypothetical protein
LA2885	hypothetical protein
LA2887	Fe2+/Zn2+ uptake regulation proteins
LA2888	hypothetical protein
LA2889	hypothetical protein
LA2893	hypothetical protein
LA2895	hypothetical protein
LA2896	ribosomal large subunit pseudouridine synthase C
LA2899	methyltransferase
LA2900	haloacid dehalogenase-like hydrolase
LA2902	hypothetical protein
LA2904	hypothetical protein
LA2907	transcription regulator
LA2908	hypothetical protein
LA2909	hypothetical protein
LA2911	hypothetical protein
LA2912	hypothetical protein
LA2914	transposase
LA2918	Alpha-galactosidase
LA2920	hypothetical protein
LA2922	hypothetical protein
LA2923	histone deacetylase family protein
LA2925	hypothetical protein
LA2935	phosphoribosylaminoimidazole synthetase
LA2936	hypothetical protein
LA2938	hypothetical protein
LA2939	hypothetical protein
LA2943	hypothetical protein
LA2947	rhodanese-like thiosulfate sulfurtransferase
LA2948	hypothetical protein
LA2959	Dihydroxy-acid dehydratase
LA2960	hypothetical protein
LA2962	hypothetical protein
LA2965	hypothetical protein
LA2970	hypothetical protein
LA2979	hypothetical protein
LA2981	hypothetical protein
LA2984	hypothetical protein
LA2985	hypothetical protein
LA2986	hypothetical protein
LA2989	glutamine-dependent NAD(+) synthetase
LA2990	hypothetical protein
LA2991	hypothetical protein
LA2994	methyltransferase
LA2995	hypothetical protein
LA2996	1,3-propanediol dehydrogenase
LA2998	hypothetical protein
LA2999	Single-stranded-DNA-specific exonuclease recJ
LA3000	hypothetical protein
LA3005	hypothetical protein
LA3006	hypothetical protein
LA3007	hypothetical protein
LA3008	hypothetical protein
LA3009	hypothetical protein
LA3010	hypothetical protein
LA3013	hypothetical protein
LA3014	hypothetical protein
LA3015	hypothetical protein
LA3017	hypothetical protein
LA3020	hypothetical protein
LA3021	hypothetical protein
LA3022	hypothetical protein
LA3023	hypothetical protein
LA3024	hypothetical protein
LA3026	hypothetical protein
LA3029	Ankyrin repeat proteins
LA3030	hypothetical protein
LA3032	hypothetical protein
LA3033	molybdate metabolism regulator
LA3036	hypothetical protein
LA3037	hypothetical protein
LA3038	hypothetical protein
LA3040	hypothetical protein
LA3041	adenylate cyclase
LA3042	hypothetical protein
LA3044	hypothetical protein
LA3047	hypothetical protein
LA3048	hypothetical protein
LA3051	Glutamate racemase
LA3057	hypothetical protein
LA3059	hypothetical protein
LA3060	hypothetical protein
LA3065	hypothetical protein
LA3066	hypothetical protein
LA3070	probable anti-sigma factor antagonist
LA3073	hypothetical protein
LA3074	hypothetical protein
LA3079	hypothetical protein
LA3081	hypothetical protein
LA3083	hypothetical protein
LA3087	hypothetical protein
LA3090	16S ribosomal RNA
LA3092	hypothetical protein
LA3095	tRNA-guanine transglycosylase
LA3096	probable anti-sigma factor antagonist
LA3100	hydrolase or acyltransferase
LA3101	hypothetical protein
LA3104	hypothetical protein
LA3105	hypothetical protein
LA3107	hypothetical protein
LA3115	hypothetical protein
LA3116	hypothetical protein
LA3117	hypothetical protein
LA3122	hypothetical protein
LA3123	hypothetical protein
LA3124	hypothetical protein
LA3126	hypothetical protein
LA3130	hypothetical protein
LA3132	hypothetical protein
LA3134	hypothetical protein
LA3136	hypothetical protein
LA3137	hypothetical protein
LA3141	hypothetical protein
LA3143	Acyl-CoA dehydrogenase
LA3150	hypothetical protein
LA3152	transcriptional regulator
LA3153	hypothetical protein
LA3154	hypothetical protein
LA3156	flavin-containing monooxygenase
LA3157	hypothetical protein
LA3159	hypothetical protein
LA3160	GcpE protein homolog
LA3162	hypothetical protein
LA3167	transposase
LA3169	hypothetical protein
LA3170	Sigma factor sigB regulation protein rsbU
LA3175	hypothetical protein
LA3177	hypothetical protein
LA3179	hypothetical protein
LA3180	hypothetical protein
LA3181	hypothetical protein
LA3182	hypothetical protein
LA3183	hypothetical protein
LA3185	hypothetical protein
LA3186	hypothetical protein
LA3187	hypothetical protein
LA3189	hypothetical protein
LA3190	ATP-dependent RNA helicase
LA3192	fruiting body developmental protein R-like protei
LA3193	fruiting body developmental protein S-like protei
LA3195	transposase
LA3196	hypothetical protein
LA3197	Type I restriction enzyme EcoR124II M protein
LA3198	Type I restriction enzyme EcoprrI specificity pro
LA3199	anticodon nuclease
LA3200	Restriction enzyme type I helicase subunits and r
LA3201	retinoic acid-inducible E3-like protein
LA3204	hypothetical protein
LA3205	Metallo-beta-lactamase superfamily protein
LA3208	hypothetical protein
LA3209	hypothetical protein
LA3212	hypothetical protein
LA3213	hypothetical protein
LA3214	hypothetical protein
LA3217	hypothetical protein
LA3222	hypothetical protein
LA3223	hypothetical protein
LA3224	hypothetical protein
LA3225	hypothetical protein
LA3227	hypothetical protein
LA3228	hypothetical protein
LA3231	transcriptional regulator
LA3232	hypothetical protein
LA3236	hypothetical protein
LA3237	hypothetical protein
LA3238	hypothetical protein
LA3243	hypothetical protein
LA3248	hypothetical protein
LA3249	transposase
LA3250	transposase
LA3251	hypothetical protein
LA3252	transposase
LA3254	hypothetical protein
LA3255	hypothetical protein
LA3259	hypothetical protein
LA3269	hypothetical protein
LA3270	hypothetical protein
LA3272	hypothetical protein
LA3274	hypothetical protein
LA3275	hypothetical protein
LA3278	hypothetical protein
LA3279	hypothetical protein
LA3280	hypothetical protein
LA3282	transposase
LA3283	hypothetical protein
LA3284	TPR-repeat-containing proteins
LA3288	tryptophan synthase alpha chain
LA3289	tryptophan synthase subunit beta
LA3294	undecaprenyl pyrophosphatase synthetase
LA3298	30S ribosomal protein S2
LA3301	hypothetical protein
LA3302	Phosphopantetheinyl transferase
LA3304	hypothetical protein
LA3305	dihydrodipicolinate reductase
LA3309	hypothetical protein
LA3311	hypothetical protein
LA3314	cell-division inhibitor
LA3315	Acetyltransferase
LA3316	hypothetical protein
LA3317	hypothetical protein
LA3325	hypothetical protein
LA3326	hypothetical protein
LA3329	transposase
LA3331	hypothetical protein
LA3335	hypothetical protein
LA3336	conserved hypothetical protein with Kelch motif
LA3339	hypothetical protein
LA3342	hypothetical protein
LA3343	hypothetical protein
LA3347	hypothetical protein
LA3348	hypothetical protein
LA3352	hypothetical protein
LA3355	hypothetical protein
LA3356	glutathione S-transferase
LA3358	transcriptional regulator
LA3359	hypothetical protein
LA3360	phosphoglycerate mutase-related protein
LA3361	acyl-CoA dehydrogenase-like protein
LA3362	hypothetical protein
LA3364	hypothetical protein
LA3365	hydroxyethylthiazole kinase
LA3366	enoyl-CoA hydratase
LA3367	hypothetical protein
LA3373	hypothetical protein
LA3374	hypothetical protein
LA3375	hypothetical protein
LA3376	hypothetical protein
LA3377	hypothetical protein
LA3378	transcript cleavage factor/unknown domain fusion
LA3381	hypothetical protein
LA3382	hypothetical protein
LA3383	hypothetical protein
LA3385	hypothetical protein
LA3389	hypothetical protein
LA3391	hypothetical protein
LA3395	hypothetical protein
LA3406	hypothetical protein
LA3408	ribosomal protein S9
LA3409	50S ribosomal protein L13
LA3412	thiamin-phosphate kinase
LA3416	30S ribosomal protein S7
LA3420	DNA-directed RNA polymerase beta subunit
LA3422	ribosomal protein L10
LA3423	50S ribosomal protein L1
LA3425	hypothetical protein
LA3427	hypothetical protein
LA3428	hypothetical protein
LA3429	hypothetical protein
LA3430	hypothetical protein
LA3431	hypothetical protein
LA3432	hypothetical protein
LA3436	hypothetical protein
LA3437	hypothetical protein
LA3442	Bacterioferritin comigratory protein
LA3446	hypothetical protein
LA3448	hypothetical protein
LA3452	hypothetical protein
LA3453	hypothetical protein
LA3457	hypothetical protein
LA3458	hypothetical protein
LA3459	polyphosphate kinase
LA3460	hypothetical protein
LA3461	oxidoreductase
LA3462	Carbon-nitrogen hydrolase
LA3464	hypothetical protein
LA3465	hypothetical protein
LA3467	hypothetical protein
LA3472	hypothetical protein
LA3475	hypothetical protein
LA3477	hypothetical protein
LA3482	transposase
LA3483	Integrase core domain containing protein
LA3485	Phospholipase/Carboxylesterase
LA3486	hypothetical protein
LA3487	hypothetical protein
LA3488	hypothetical protein
LA3489	flagellar basal-body rod protein
LA3493	hypothetical protein
LA3494	hypothetical protein
LA3495	hypothetical protein
LA3496	hypothetical protein
LA3497	molybdate metabolism regulator
LA3502	hypothetical protein
LA3503	hypothetical protein
LA3505	hypothetical protein
LA3510	hypothetical protein
LA3511	phosphoribosylformyl glycinamidine synthetase
LA3512	hypothetical protein
LA3518	hypothetical protein
LA3519	hypothetical protein
LA3520	hypothetical protein
LA3526	hypothetical protein
LA3527	hypothetical protein
LA3528	mrr restriction system protein
LA3529	4-hydroxybenzoyl-CoA thioesterase
LA3530	hypothetical protein
LA3531	transcriptional regulator
LA3533	hypothetical protein
LA3534	hypothetical protein
LA3536	hypothetical protein
LA3538	hypothetical protein
LA3542	transposase
LA3546	Probable ubiquinone/menaquinone biosynthesis meth
LA3548	hypothetical protein
LA3549	hypothetical protein
LA3551	FAD dependent oxidoreductase
LA3554	hypothetical protein
LA3555	hypothetical protein
LA3556	hypothetical protein
LA3557	Acetyltransferase
LA3559	NifU homolog involved in Fe-S cluster formation
LA3562	hypothetical protein
LA3565	Glycerol kinase
LA3566	hypothetical protein
LA3568	hypothetical protein
LA3569	hypothetical protein
LA3570	hypothetical protein
LA3572	probable anti-sigma factor antagonist
LA3573	3-deoxy-manno-octulosonate cytidylyltransferase
LA3575	Flagellar protein FliL
LA3578	flagellar protein D
LA3579	glycosyl transferase
LA3580	hypothetical protein
LA3581	hypothetical protein
LA3583	SMF protein
LA3589	hypothetical protein
LA3591	ygbB family protein
LA3592	hypothetical protein
LA3593	hypothetical protein
LA3594	hypothetical protein
LA3596	ATP-dependent Lon protease
LA3600	hypothetical protein
LA3601	hypothetical protein
LA3603	sulfatase family protein
LA3604	lysophospholipase
LA3606	hypothetical protein
LA3607	MaoC family protein
LA3608	hypothetical protein
LA3612	hypothetical protein
LA3616	divalent cation tolerance protein
LA3618	hypothetical protein
LA3619	transposase
LA3620	hypothetical protein
LA3621	hypothetical protein
LA3623	hypothetical protein
LA3624	glycosyl transferase
LA3625	DNA polymerase I
LA3627	Acyl-CoA dehydrogenase
LA3628	Athraate sythase compoet I
LA3633	hypothetical protein
LA3635	hypothetical protein
LA3636	Dihydroorotase
LA3638	Homoserine dehydrogenase
LA3639	probable anti-sigma factor antagonist
LA3640	hypothetical protein
LA3641	probable acetyltransferase
LA3642	hypothetical protein
LA3643	hypothetical protein
LA3644	enoyl-CoA hydratase
LA3645	Single-strand binding protein
LA3647	hypothetical protein
LA3652	Probable RNA polymerase ECF-type sigma factor
LA3659	hypothetical protein
LA3660	hypothetical protein
LA3661	hydrolase or acyltransferase
LA3666	Xanthosine triphosphate pyrophosphatase
LA3667	hypothetical protein
LA3670	hypothetical protein
LA3671	hypothetical protein
LA3672	hydrolase or acyltransferase
LA3674	hypothetical protein
LA3676	Acyl-CoA dehydrogenase
LA3677	hypothetical protein
LA3678	hypothetical protein
LA3679	Probable macrolide acetyltransferase
LA3680	hypothetical protein
LA3682	hypothetical protein
LA3683	hypothetical protein
LA3688	hypothetical protein
LA3689	hypothetical protein
LA3690	hypothetical protein
LA3691	hypothetical protein
LA3696	hypothetical protein
LA3697	hypothetical protein
LA3699	arsenate reductase
LA3700	hypothetical protein
LA3701	hypothetical protein
LA3702	hypothetical protein
LA3703	Heat-inducible transcription repressor hrcA
LA3704	GrpE protein
LA3707	hypothetical protein
LA3708	hypothetical protein
LA3710	hypothetical protein
LA3717	hypothetical protein
LA3719	hypothetical protein
LA3720	Staphylococcal nuclease family protein
LA3723	hypothetical protein
LA3728	hypothetical protein
LA3735	lipoprotein
LA3743	hypothetical protein
LA3744	hypothetical protein
LA3745	hypothetical protein
LA3746	hypothetical protein
LA3747	threonine synthase
LA3748	hypothetical protein
LA3749	hypothetical protein
LA3755	hypothetical protein
LA3757	Acetyltransferase
LA3758	RNA-binding protein
LA3760	hypothetical protein
LA3764	Phosphoribosylamine--glycine ligase
LA3765	hypothetical protein
LA3768	hypothetical protein
LA3769	hypothetical protein
LA3773	hypothetical protein
LA3775	transposase
LA3776	hypothetical protein
LA3782	Glyoxalase/Bleomycin resistance protein/Dioxygena
LA3783	Adenosine deaminase
LA3784	hypothetical protein
LA3785	hypothetical protein
LA3786	hypothetical protein
LA3787	hypothetical protein
LA3788	hydrolase or acyltransferase
LA3789	hypothetical protein
LA3790	hypothetical protein
LA3791	hypothetical protein
LA3792	hypothetical protein
LA3793	hypothetical protein
LA3795	glycosyl transferase
LA3797	hypothetical protein
LA3798	hypothetical protein
LA3802	glucose-1-phosphate thymidylyltransferase
LA3803	propionyl-CoA carboxylase beta chain
LA3804	hypothetical protein
LA3805	hypothetical protein
LA3808	hypothetical protein
LA3812	hypothetical protein
LA3813	hypothetical protein
LA3814	hypothetical protein
LA3815	hypothetical protein
LA3818	hypothetical protein
LA3823	UDP-N-acetylglucosamine pyrophosphorylase
LA3824	4-diphosphocytidyl-2C-methyl-D-erythritol kinase
LA3825	Transcription regulator
LA3828	hypothetical protein
LA3830	transposase
LA3835	hypothetical protein
LA3836	hypothetical protein
LA3837	hypothetical protein
LA3844	hypothetical protein
LA3850	hypothetical protein
LA3855	Pirin-related protein
LA3856	hypothetical protein
LA3857	hypothetical protein
LA3859	hypothetical protein
LA3860	hypothetical protein
LA3861	hypothetical protein
LA3864	hypothetical protein
LA3865	hypothetical protein
LA3874	Stationary-phase survival protein surE homolog
LA3875	hypothetical protein
LA3876	TPR-repeat-containing proteins
LA3877	hypothetical protein
LA3879	hypothetical protein
LA3880	hypothetical protein
LA3882	transposase
LA3883	Uracil-DNA glycosylase
LA3884	probable anti-sigma factor antagonist
LA3886	hypothetical protein
LA3887	hypothetical protein
LA3889	hypothetical protein
LA3890	hypothetical protein
LA3892	GDP-mannose pyrophosphorylase
LA3893	hypothetical protein
LA3895	two-component hybrid sensor and regulator
LA3898	transposase
LA3899	transposase
LA3901	hypothetical protein
LA3902	hypothetical protein
LA3906	hypothetical protein
LA3907	hypothetical protein
LA3908	hypothetical protein
LA3909	hypothetical protein
LA3910	hypothetical protein
LA3911	hypothetical protein
LA3915	hypothetical protein
LA3917	hypothetical protein
LA3919	hypothetical protein
LA3920	hypothetical protein
LA3924	NAD(P)-dependent steroid dehydrogenase
LA3925	hypothetical protein
LA3928	acyl-CoA dehydrogenase
LA3930	UDP-N-acetylenolpyruvoylglucosamine reductase
LA3931	hypothetical protein
LA3934	bacillus phage-like protein
LA3935	pantothenate metabolism flavoprotein-like protein
LA3936	DNA/pantothenate metabolism flavoprotein DFP homo
LA3939	Glycerol-3-phosphate dehydrogenase
LA3940	hypothetical protein
LA3941	probable phosphoesterase
LA3942	hypothetical protein
LA3943	hypothetical protein
LA3947	D-alanyl-D-alanine carboxypeptidase family protei
LA3948	UDP-glucose 4-epimerase
LA3950	hypothetical protein
LA3952	Huntingtin interacting protein E-like protein
LA3953	hypothetical protein
LA3954	hypothetical protein
LA3955	transposase
LA3956	transposase
LA3958	3-methyl-2-oxobutanoate hydroxymethyltransferase
LA3963	hypothetical protein
LA3966	hypothetical protein
LA3969	Adenosine deaminase
LA3973	Aldo/keto reductase family protein
LA3974	hypothetical protein
LA3976	globin-like protein
LA3977	invasion-associated protein A
LA3979	hypothetical protein
LA3981	hypothetical protein
LA3982	hypothetical protein
LA3983	transposase
LA3985	membrane-bound lytic murein transglycosylase A pr
LA3990	hypothetical protein
LA3991	Acetyltransferase
LA3992	hypothetical protein
LA3993	hypothetical protein
LA3995	hypothetical protein
LA3997	GTPase
LA4000	hypothetical protein
LA4001	hypothetical protein
LA4002	hypothetical protein
LA4003	hypothetical protein
LA4006	hypothetical protein
LA4007	hypothetical protein
LA4011	hypothetical protein
LA4012	hypothetical protein
LA4014	hypothetical protein
LA4015	hypothetical protein
LA4016	hypothetical protein
LA4018	hypothetical protein
LA4019	Riboflavin biosynthesis protein D
LA4021	bacterioferritin-associated ferredoxin protein
LA4023	hypothetical protein
LA4024	hypothetical protein
LA4026	hypothetical protein
LA4028	hypothetical protein
LA4031	hypothetical protein
LA4036	ATP-dependent RNA helicase
LA4042	hypothetical protein
LA4043	hypothetical protein
LA4044	hypothetical protein
LA4045	hypothetical protein
LA4047	hypothetical protein
LA4048	hypothetical protein
LA4050	hypothetical protein
LA4052	3-oxoacyl-[acyl-carrier protein] reductase
LA4053	hypothetical protein
LA4054	hypothetical protein
LA4057	hypothetical protein
LA4060	hypothetical protein
LA4063	pyrophosphatase
LA4064	hypothetical protein
LA4067	isocitrate dehydrogenase
LA4068	hypothetical protein
LA4069	hypothetical protein
LA4071	transposase
LA4072	hypothetical protein
LA4074	hypothetical protein
LA4075	hypothetical protein
LA4076	hypothetical protein
LA4077	hypothetical protein
LA4079	UDP-N-acetylglucosamine 1-carboxyvinyltransferase
LA4086	[2Fe-2S] ferredoxin
LA4088	hypothetical protein
LA4089	phenazine biosynthesis protein
LA4090	hypothetical protein
LA4091	Ribonuclease D
LA4093	MutT/nudix family protein
LA4094	hypothetical protein
LA4095	hypothetical protein
LA4096	hypothetical protein
LA4097	hypothetical protein
LA4101	hypothetical protein
LA4103	hypothetical protein
LA4109	hypothetical protein
LA4110	hypothetical protein
LA4111	hypothetical protein
LA4112	hypothetical protein
LA4113	hypothetical protein
LA4114	3-keto-acyl-CoA thiolase
LA4115	MaoC family protein
[truncated: 274 more rows]
