# Supplementary material for: Genome-wide subcellular localization of putative outer membrane and extracellular proteins in Leptospira interrogans serovar Lai genome using bioinformatics approaches
Source: BMC Genomics. 2008 Apr 21;9:181. doi: 10.1186/1471-2164-9-181 (PMC2387172; doi:10.1186/1471-2164-9-181)
Supplement: Additional file 5 — Putative CM proteins predicted by LDA based classifier of L. interrogans serovar Lai genome. This table lists the Lai locus and protein annotation of 481 predicted CM proteins predicted by LDA based classifier. [file 1471-2164-9-181-S5.xls]

## Sheet: Sheet1
Table 481 Putative CM proteins predicted by LDA based classifier
Lai locus	Protein annotation
LB121	3-oxoacyl-(acyl carrier protein) reductase
LA4266	5-phosphoribosylglycinamide transformylase
LA0178	60Kd inner membrane protein
LA2405	ABC transport system
LA0448	ABC transporter
LA2056	ABC transporter ATP-binding protein
LA4156	ABC transporter ATP-binding protein
LA0864	acetolactate synthase
LA0863	acetolactate synthase large subunit
LA2570	acetolactate synthase large subunit
LA0084	acyltransferase
LA2737	acyltransferase
LA2955	acyltransferase
LA1070	adenylate cyclase
LA1184	adenylate cyclase
LA3234	Adenylate cyclase
LA0325	alcohol dehydrogenase
LA3158	alcohol dehydrogenase
LA4129	Ankyrin repeat proteins
LB275	arginine/ornithine transport system ATPase
LA2782	ATP synthase F0 subunit C
LA2778	ATP synthase F1 subunit gamma
LA3435	ATP-dependent RNA helicase
LA4049	ATP-dependent RNA helicase
LA3561	benzene 1
LA2561	Beta-hexosaminidase
LA3246	Biopolymer transport exbD protein.
LA4226	CAAX amino terminal protease family
LA2547	capb protein
LA1674	Capsule biosynthesis protein capA
LA1513	Carboxy-terminal processing protease precursor
LA1964	cation efflux system membrane protein
LA2220	cation-transporting ATPase
LA4205	cobalamin synthase
LA1695	CrcB-like protein
LA2719	cytochrome b
LA1898	cytochrome B subunit
LA0243	cytochrome C oxidase polypeptide I
LA0242	cytochrome caa3 oxidase subunit II
LA3306	dihydrodipicolinate synthase
LA2319	ExbD/TolR family protein
LA2761	Exopolyphosphatase
LA0502	Fatty acid desaturase
LB068	fatty acid desaturase
LA4327	Ferredoxin--NADP reductase
LA2094	FHA-domain containing protein
LB226	Fimh-like protein
LA2610	Flagellar biosynthetic protein FliQ
LA2594	flagellar protein B
LA2612	flagellar protein required for flagellar formatio
LA2384	flhB-related protein
LA2376	general secretion pathway protein C
LA2372	General secretory pathway protein G
LA1483	GGDEF domain protein
LA3929	GGDEF domain protein
LB237	GGDEF family protein
LA2463	gliding motility protein GldF
LA2464	gliding motility protein GldG
LA2997	glycosyl hydrolase/lysozyme
LA1635	glycosyl transferase
LA1657	glycosyl transferase
LA1658	glycosyl transferase
LA2969	glycosyl transferase
LA4178	GMC oxidoreductase
LB174	heat shock protein HtpX
LA3516	Heme exporter protein A
LA3517	Heme exporter protein A
LA3737	HlyD family secretion protein
LA2034	hydrolase or acyltransferase
LA2857	hydrolase or acyltransferase
LA0932	hydrolase or acyltransferase alpha/beta hydrolase
LA0012	hypothetical protein
LA0029	hypothetical protein
LA0031	hypothetical protein
LA0050	hypothetical protein
LA0063	hypothetical protein
LA0071	hypothetical protein
LA0077	hypothetical protein
LA0099	hypothetical protein
LA0101	hypothetical protein
LA0105	hypothetical protein
LA0117	hypothetical protein
LA0127	hypothetical protein
LA0128	hypothetical protein
LA0129	hypothetical protein
LA0152	hypothetical protein
LA0201	hypothetical protein
LA0240	hypothetical protein
LA0252	hypothetical protein
LA0271	hypothetical protein
LA0276	hypothetical protein
LA0279	hypothetical protein
LA0322	hypothetical protein
LA0337	hypothetical protein
LA0352	hypothetical protein
LA0353	hypothetical protein
LA0358	hypothetical protein
LA0368	hypothetical protein
LA0383	hypothetical protein
LA0403	hypothetical protein
LA0413	hypothetical protein
LA0429	hypothetical protein
LA0433	hypothetical protein
LA0442	hypothetical protein
LA0445	hypothetical protein
LA0450	hypothetical protein
LA0460	hypothetical protein
LA0462	hypothetical protein
LA0482	hypothetical protein
LA0506	hypothetical protein
LA0525	hypothetical protein
LA0532	hypothetical protein
LA0543	hypothetical protein
LA0552	hypothetical protein
LA0564	hypothetical protein
LA0569	hypothetical protein
LA0570	hypothetical protein
LA0589	hypothetical protein
LA0607	hypothetical protein
LA0615	hypothetical protein
LA0620	hypothetical protein
LA0621	hypothetical protein
LA0631	hypothetical protein
LA0680	hypothetical protein
LA0714	hypothetical protein
LA0769	hypothetical protein
LA0771	hypothetical protein
LA0773	hypothetical protein
LA0803	hypothetical protein
LA0811	hypothetical protein
LA0818	hypothetical protein
LA0882	hypothetical protein
LA0916	hypothetical protein
LA0927	hypothetical protein
LA0934	hypothetical protein
LA0938	hypothetical protein
LA0940	hypothetical protein
LA0951	hypothetical protein
LA0978	hypothetical protein
LA0990	hypothetical protein
LA0991	hypothetical protein
LA0994	hypothetical protein
LA1038	hypothetical protein
LA1163	hypothetical protein
LA1202	hypothetical protein
LA1283	hypothetical protein
LA1343	hypothetical protein
LA1345	hypothetical protein
LA1363	hypothetical protein
LA1366	hypothetical protein
LA1389	hypothetical protein
LA1402	hypothetical protein
LA1403	hypothetical protein
LA1413	hypothetical protein
LA1439	hypothetical protein
LA1470	hypothetical protein
LA1474	hypothetical protein
LA1479	hypothetical protein
LA1522	hypothetical protein
LA1534	hypothetical protein
LA1554	hypothetical protein
LA1560	hypothetical protein
LA1604	hypothetical protein
LA1641	hypothetical protein
LA1686	hypothetical protein
LA1690	hypothetical protein
LA1733	hypothetical protein
LA1779	hypothetical protein
LA1783	hypothetical protein
LA1784	hypothetical protein
LA1789	hypothetical protein
LA1809	hypothetical protein
LA1841	hypothetical protein
LA1917	hypothetical protein
LA1924	hypothetical protein
LA1945	hypothetical protein
LA1973	hypothetical protein
LA1978	hypothetical protein
LA1981	hypothetical protein
LA1982	hypothetical protein
LA1984	hypothetical protein
LA2013	hypothetical protein
LA2026	hypothetical protein
LA2052	hypothetical protein
LA2053	hypothetical protein
LA2059	hypothetical protein
LA2074	hypothetical protein
LA2089	hypothetical protein
LA2149	hypothetical protein
LA2155	hypothetical protein
LA2171	hypothetical protein
LA2277	hypothetical protein
LA2284	hypothetical protein
LA2327	hypothetical protein
LA2342	hypothetical protein
LA2370	hypothetical protein
LA2406	hypothetical protein
LA2407	hypothetical protein
LA2465	hypothetical protein
LA2484	hypothetical protein
LA2531	hypothetical protein
LA2537	hypothetical protein
LA2545	hypothetical protein
LA2587	hypothetical protein
LA2617	hypothetical protein
LA2648	hypothetical protein
LA2672	hypothetical protein
LA2713	hypothetical protein
LA2724	hypothetical protein
LA2744	hypothetical protein
LA2770	hypothetical protein
LA2797	hypothetical protein
LA2801	hypothetical protein
LA2824	hypothetical protein
LA2833	hypothetical protein
LA2873	hypothetical protein
LA2892	hypothetical protein
LA2910	hypothetical protein
LA2963	hypothetical protein
LA2971	hypothetical protein
LA2987	hypothetical protein
LA2992	hypothetical protein
LA2993	hypothetical protein
LA3039	hypothetical protein
LA3049	hypothetical protein
LA3053	hypothetical protein
LA3069	hypothetical protein
LA3072	hypothetical protein
LA3076	hypothetical protein
LA3091	hypothetical protein
LA3106	hypothetical protein
LA3118	hypothetical protein
LA3168	hypothetical protein
LA3176	hypothetical protein
LA3220	hypothetical protein
LA3230	hypothetical protein
LA3235	hypothetical protein
LA3239	hypothetical protein
LA3247	hypothetical protein
LA3253	hypothetical protein
LA3263	hypothetical protein
LA3271	hypothetical protein
LA3299	hypothetical protein
LA3390	hypothetical protein
LA3392	hypothetical protein
LA3396	hypothetical protein
LA3397	hypothetical protein
LA3405	hypothetical protein
LA3438	hypothetical protein
LA3440	hypothetical protein
LA3444	hypothetical protein
LA3463	hypothetical protein
LA3479	hypothetical protein
LA3492	hypothetical protein
LA3532	hypothetical protein
LA3535	hypothetical protein
LA3586	hypothetical protein
LA3602	hypothetical protein
LA3664	hypothetical protein
LA3669	hypothetical protein
LA3721	hypothetical protein
LA3727	hypothetical protein
LA3750	hypothetical protein
LA3751	hypothetical protein
LA3752	hypothetical protein
LA3753	hypothetical protein
LA3780	hypothetical protein
LA3794	hypothetical protein
LA3829	hypothetical protein
LA3842	hypothetical protein
LA3849	hypothetical protein
LA3862	hypothetical protein
LA3873	hypothetical protein
LA3946	hypothetical protein
LA3962	hypothetical protein
LA4005	hypothetical protein
LA4010	hypothetical protein
LA4025	hypothetical protein
LA4051	hypothetical protein
LA4061	hypothetical protein
LA4062	hypothetical protein
LA4066	hypothetical protein
LA4070	hypothetical protein
LA4100	hypothetical protein
LA4108	hypothetical protein
LA4140	hypothetical protein
LA4152	hypothetical protein
LA4154	hypothetical protein
LA4172	hypothetical protein
LA4177	hypothetical protein
LA4179	hypothetical protein
LA4198	hypothetical protein
LA4207	hypothetical protein
LA4212	hypothetical protein
LA4233	hypothetical protein
LA4240	hypothetical protein
LA4263	hypothetical protein
LA4267	hypothetical protein
LA4270	hypothetical protein
LA4292	hypothetical protein
LA4305	hypothetical protein
LA4319	hypothetical protein
LA4358	hypothetical protein
LB007	hypothetical protein
LB008	hypothetical protein
LB025	hypothetical protein
LB032	hypothetical protein
LB053	hypothetical protein
LB059	hypothetical protein
LB060	hypothetical protein
LB075	hypothetical protein
LB087	hypothetical protein
LB092	hypothetical protein
LB138	hypothetical protein
LB146	hypothetical protein
LB181	hypothetical protein
LB182	hypothetical protein
LB203	hypothetical protein
LB207	hypothetical protein
LB219	hypothetical protein
LB220	hypothetical protein
LB243	hypothetical protein
LB263	hypothetical protein
LB265	hypothetical protein
LB276	hypothetical protein
LB277	hypothetical protein
LB287	hypothetical protein
LB321	hypothetical protein
LB356	hypothetical protein
LB358	hypothetical protein
LB362	hypothetical protein
LA1916	Isoamylase family protein
LA2637	LipL32 protein
LA0602	lipoprotein
LA1553	lipoprotein
LA1640	lipoprotein
LA2705	lipoprotein
LA2941	lipoprotein
LA3262	lipoprotein
LA4142	lipoprotein
LA0106	long-chain-fatty-acid CoA ligase
LA2309	long-chain-fatty-acid CoA ligase
LB073	lysine arginine ornithine transport system kinase
LA2958	lysophospholipase protein
LA2028	membrane protease subunit
LA2071	membrane protein
LA0824	methionine sulfoxide reductase B
LA2956	methylmalonyl-CoA mutase
LA4236	MutS-like mismatch repair protein
LB036	NADH dehydrogenase
LA2250	Nuclease S1
LA4231	Oligopeptide transport ATP-binding protein oppF
LA0100	outermembrane protein
LA1010	outermembrane protein
LA1122	outermembrane protein
LA1125	outermembrane protein
LA1168	outermembrane protein
LA1398	outermembrane protein
LA1454	outermembrane protein
LA1467	outermembrane protein
LA1486	outermembrane protein
LA1495	outermembrane protein
LA1947	outermembrane protein
LA1965	outermembrane protein
LA2004	outermembrane protein
LA2219	outermembrane protein
LA2244	outermembrane protein
LA2267	outermembrane protein
LA2268	outermembrane protein
LA2371	outermembrane protein
LA2395	outermembrane protein
LA2471	outermembrane protein
LA2529	outermembrane protein
LA0255	parA family protein
LA2605	ParA protein
LA4347	ParA protein
LB365	ParA protein
LA0399	paraoxonase 3-like protein
LA0312	peptidase
LA4213	peptidase
LA4349	peptidase
LA0262	Peptidase family M23/M37
LA1493	Peptidase family M23/M37
LA1504	Peptidase family M23/M37
LA2582	Peptidase family M23/M37
LA2901	Peptidase family M23/M37
LA3456	Peptidase family M23/M37
LA2030	Peptidase family M48
LA4131	Peptidase family M48
LA0600	Peptide methionine sulfoxide reductase
LA3673	Peptide methionine sulfoxide reductase
LA1595	perosamine synthetase
LA3681	phage-related-like protein
LB126	pheromone shutdown protein
LA2954	phosphatase
LB297	phosphate-binding protein PstS
LA3800	Phosphoglucosamine mutase
LA2154	phosphomannomutase
LA1462	Phosphoribosylaminoimidazole carboxylase ATPase s
LA3110	potassium-transporting ATPase
LA1158	probable ABC transporter
LA1607	probable aminotransferase
LA3173	probable ATP-binding component of ABC transporter
LA3563	Probable ATP-dependent transporter
LA2860	probable carbon-nitrogen hydrolase
LA1544	probable CDP-alcohol phosphatidyltransferase
LA1614	probable DegT/DnrJ/EryC1/StrS family protein
LA0533	probable DegT/DnrJ/EryC2/StrS family protein
LA3905	probable DegT/DnrJ/EryC3/StrS family protein
LA3597	probable DegT/DnrJ/EryC4/StrS family protein
LB030	probable intercellular adhesion protein C
LB093	probable long-chain-fatty-acid--CoA ligase
LA4130	probable luxR familytranscriptional regulator
LA4247	probable phospholipase/Carboxylesterase family pr
LA0165	Probable RNA polymerase ECF-type sigma factor
LA4098	Probable RNA polymerase ECF-type sigma factor
LA4122	Probable RNA polymerase ECF-type sigma factor
LA2528	probable two-component response regulator with GG
LA4085	probable Zinc-binding dehydrogenase
LB228	Putative AraC-type Regulator
LB213	putative biopolymer transport protein
LB131	putative transcriptional regulator
LA3451	regulation protein
LA2757	rod shape-determining protein mreC
LA2926	sensory box/GGDEF family protein
LA2927	sensory box/GGDEF family protein
LA2929	sensory box/GGDEF family protein
LA2930	sensory box/GGDEF family protein
LA2931	sensory box/GGDEF family protein
LA2932	sensory box/GGDEF family protein
LA2933	sensory box/GGDEF family protein
LA1552	Sensory transduction histidine kinase
LA1710	Sensory transduction histidine kinase
LA2533	Sensory transduction histidine kinase
LA2549	Sensory transduction histidine kinase
LA1712	Signal peptidase I
LB309	similar to Fimh-like protein
LA0635	S-layer-like array protein
LA2978	Sodium:neurotransmitter symporter family
LA3811	spermidine synthase
LA0726	sulfatase
LA1276	sulfatase
LA3695	Tetraacyldisaccharide 4-kinase
LA1383	ThiJ/PfpI family protein
LA2312	thioredoxin
LB283	TonB protein
LA0060	TPR-repeat-containing protein
LA2572	TPR-repeat-containing protein
LB056	TPR-repeat-containing protein
LB078	TPR-repeat-containing protein
LA2803	TPR-repeat-containing proteins
LA3611	TPR-repeat-containing proteins
LA3614	TPR-repeat-containing proteins
LA0250	TRAM family protein
LA1770	transcriptional regulator
LA3914	transcriptional regulator
LA3986	transcriptional regulator
LA4269	transcriptional regulator
LA1960	translocase
LA3155	transposase
LA1036	two-component hybrid sensor and regulator
LA1746	two-component hybrid sensor and regulator
LA1860	two-component hybrid sensor and regulator
LA2222	two-component hybrid sensor and regulator
LA2223	two-component hybrid sensor and regulator
LA2421	two-component hybrid sensor and regulator
LA2532	two-component hybrid sensor and regulator
LA2540	two-component hybrid sensor and regulator
LA2830	two-component hybrid sensor and regulator
LA3858	two-component hybrid sensor and regulator
LA3894	two-component hybrid sensor and regulator
LB014	two-component hybrid sensor and regulator
LA2422	two-component response regulator
LA2548	two-component response regulator
LA3657	two-component response regulator
LA4173	two-component response regulator
LA2717	two-component sensor histidine kinase
LA1179	Uncharacterized ATPase related to the helicase su
LA2251	vacB-like RIBONUCLEASE II
LA3582	Vitamin K-dependent gamma-carboxylase
LA3120	zinc-binding carboxypeptidase
