# Supplementary material for: Genome-wide subcellular localization of putative outer membrane and extracellular proteins in Leptospira interrogans serovar Lai genome using bioinformatics approaches
Source: BMC Genomics. 2008 Apr 21;9:181. doi: 10.1186/1471-2164-9-181 (PMC2387172; doi:10.1186/1471-2164-9-181)
Supplement: Additional file 6 — Subcellular localizations of 28 experimentally studied OM and EX proteins of L. interrogans serovar Lai. This table lists the protein name, L. interrogans serovar Lai and copenhengeni locus, experimental localization, subcellular localization prediction using PSORTb, ProtCompB, PA, and the combination prediction of 28 experimentally studied OM and EX proteins. [file 1471-2164-9-181-S6.xls]

## Sheet: Sheet1
Table6 Subcellular localizations of 28 experimentally studied OM and EX proteins of L. interrogans serovar Lai
Protein Name	Lai locus	Copen locus	Localization	Surface exposure	Reference	PSORTb	ProtCompB	PA	Combination prediction	Yang et al study [20]
LipL21	LA0011	LIC10011	OM	+	Cullen et al 2003 [9]	UN	EX	UN	UN	PP
LipL32	LA2637	LIC11352	OM	+	Haake et al 2000 [5]	UN	PP	UN	UN	PP
LipL36	LA0492	LIC13060	OM	-	Haake et al 1998 [4]	UN	EX	UN	EX	-
LipL41	LA0616	LIC12966	OM	+	Shang et al 1996 [3]	UN	M	UN	OM	PP
LipL45	LA2295	LIC11643	OM	+	Haake and Matsunaga 2002 [8]	UN	EX	OM	OM	OM
LipL48	LA3240	LIC10898	OM	?	Haake and Matsunaga 2002 [8]	UN	EX	OM	EX	-
OmpL1	LA3138	LIC10973	OM	-	Haake et al 1993 [2]	UN	EX	UN	EX	-
OmpA (Loa22)	LA0222	LIC10191	OM	+	Koizumi and Watanabe 2003 [10]	UN	EX	OM	OM	PP
HbpA	LB191	LIC20251	OM	+	Asuthkar et al 2007 [14]	OM	M	OM	OM	OM
Lig B	LA3075	LIC10464	OM	+	Matsunaga et al 2003 [11]	OM	M	EX	EX	-
Lig A	LA3778	LIC10465	EX	+	Matsunaga et al 2003 [11]	OM	M	EX	EX	-
Sph 1	LA1027	LIC12632	EX	+	Zhang et al 2005 [12]	OM	EX	EX	EX	-
Sph 2	LA1029	LIC12631	EX	+	Lee et al 2000 [6]	UN	EX	EX	EX	-
Sph 3	LA4004	LIC13198	EX	?	Zhang et al 2005 [12]	OM	EX	EX	EX	-
Sph 4	LA3050	LIC11040	EX	?	Zhang et al 2005 [12]	OM	EX	EX	EX	-
SphH	LA3540	LIC13198	EX	?	Zhang et al 2005 [12]	OM	EX	EX	EX	-
HlyX	LA0378	LIC10325	EX	?	Lee et al 2000 [6]	OM	M	EX	EX	EX
TyA	LA0327	LIC10284	EX	?	Zhang et al 2005 [12]	CP	CP	EX	UN	-
Glycosyl hydrolase	LA0505	LIC10657	OMV	?	Nally et al 2005 [13]	UN	EX	EX	EX	EX
Len A	LA0695	LIC12906	EX/OM	+	Stenvenson et al 2007 [53]	UN	EX	UN	EX	-
Len B	LA3103	LIC10997	EX/OM	+	Stenvenson et al 2007 [53]	UN	EX	UN	EX	-
Len C	LA0563	LIC13006	EX/OM	+	Stenvenson et al 2007 [53]	UN	EX	UN	EX	-
Len D	LA1433	LIC12315	EX/OM	+	Stenvenson et al 2007 [53]	OM	EX	UN	EX	EX
Len E	LA4324	LIC13467	EX/OM	+	Stenvenson et al 2007 [53]	UN	EX	UN	EX	-
Len F	LA4073	LIC13248	EX/OM	+	Stenvenson et al 2007 [53]	CM	EX	UN	EX	-
LipL (effector)	LA0416	LIC10365	EX/OM	?	Vieira et al 2007 [54]	UN	EX	UN	EX	-
Lp24	LA3370	LIC10793	EX/OM	?	Neves et al 2007 [55]	OM	CP	EX	EX	-
Lp49	LA0532	LIC12892	EX/OM	?	Neves et al 2007 [55]	UN	M	UN	CM	OM
			OM prediction		%Agreement	0.8	0.6	0.8571	0.7222
					%Coverage	0.25	1	0.35	0.9
			EX prediction		%Agreement	0.2	0.7222	1	0.9412
					%Coverage	0.5556	1	0.6667	0.9444
Note : Len A is Lsa 24 [56] or LfhA [57]
EX/OM : membrane associated proteins or surface exposed lipoproteins
% Agreement is defined by A/B [21]
Where : A represent the number of proteins of the fraction X predicted by the prediction program to be resident at X and X/Y localization sites.
B: represent the total number of proteins of the fraction X predicted as not unknown by the prediction program
% Coverage is defined by B/T [21]
Where B represent the total number of proteins of the fraction X predicted as not unknown by the prediction program
T : represent the total number of proteins identified in the fraction X
