# Supplementary material for: Genome-wide subcellular localization of putative outer membrane and extracellular proteins in Leptospira interrogans serovar Lai genome using bioinformatics approaches
Source: BMC Genomics. 2008 Apr 21;9:181. doi: 10.1186/1471-2164-9-181 (PMC2387172; doi:10.1186/1471-2164-9-181)
Supplement: Additional file 7 — The result of subcellular localization of putative lipoproteins using the combination method. This table lists the Lai locus tag and protein annotation of 125 probable lipoproteins and 21 possible lipoproteins predicted by SpLip programs [19] and the subcellular localization of these lipoproteins predicted by the combination method. [file 1471-2164-9-181-S7.xls]

## Sheet: Sheet1
Table The result of subcellular localization prediction of lipoproteins using the combiantion method
A . 125 probable Leptospiral lipoproteins predicted by SpLip methods
Locus tag	Product name	Localization prediction
LA0525	hypothetical protein	CM
LA0602	putative lipoprotein	CM
LA0824	methionine sulfoxide reductase B	CM
LA1467	outermembrane protein	CM
LA1486	outermembrane protein	CM
LA1553	lipoprotein	CM
LA1674	Capsule biosynthesis protein capA	CM
LA2004	outermembrane protein	CM
LA2030	Peptidase family M48	CM
LA2219	outermembrane protein	CM
LA2277	hypothetical protein	CM
LA2312	thioredoxin	CM
LA2705	lipoprotein	CM
LA2941	lipoprotein	CM
LA3120	zinc-binding carboxypeptidase	CM
LA3444	hypothetical protein	CM
LA3611	TPR-repeat-containing proteins	CM
LA3780	hypothetical protein	CM
LA3849	hypothetical protein	CM
LA3946	hypothetical protein	CM
LA4142	lipoprotein	CM
LA4263	hypothetical protein	CM
LA4267	hypothetical protein	CM
LA4319	hypothetical protein	CM
LA0815	Sensory transduction histidine kinase	CM
LA1647	colanic biosynthesis UDP-glucose lipid carrier tr	CM
LA0009	Unknown	CP
LA1459	UDP-glucose 6-dehydrogenase	CP
LA2022	hypothetical protein	CP
LA2367	cell-division protein ftsA	CP
LA2498	Regulator of chromosome condensation RCC1 family	CP
LA3623	hypothetical protein	CP
LA3735	lipoprotein	CP
LA3990	hypothetical protein	CP
LA4182	lipoprotein	CP
LB291	3-oxoacyl-[acyl-carrier protein] reductase	CP
LB350	hypothetical protein	CP
LA0416	putative lipoprotein	EX
LA0423	conserved hypothetical protein	EX
LA0492	LipL36 protein	EX
LA0563	hypothetical protein	EX
LA0695	hypothetical protein	EX
LA1159	outermembrane protein	EX
LA1569	lipoprotein	EX
LA1691	outermembrane protein	EX
LA1905	outermembrane protein	EX
LA1939	outermembrane protein	EX
LA2823	lipoprotein	EX
LA3064	lipoprotein	EX
LA3394	hypothetical protein	EX
LA3469	iron-reglulated protein A	EX
LA3778	surface protein Lk90-like protein	EX
LA3834	hypothetical protein	EX
LA3848	lipoprotein	EX
LA0426	conserved hypothetical protein	EX
LA0996	hypothetical protein	EX
LA1433	hypothetical protein	EX
LA3370	hypothetical protein	EX
LA3097	treponemal membrane protein B precursor-like prot	EX
LA3466	thermolysin	EX
LA3540	Sphingomyelinase C precursor	EX
LA3730	lipoprotein	EX
LB225	hypothetical protein	EX
LA0872	Microbial collagenase	EX
LA4161	thermolysin	EX
LA4164	thermolysin	EX
LA0222	outermembrane protein OmpA family	OM
LA2295	LipL45 protein	OM
LA3379	flagellar filament outer layer protein A	PP
LA3571	cytochrome c	PP
LA4009	Cholesterol oxidase precursor	PP
LA0061	hypothetical protein	PP
LA2023	cytochrome c	PP
LA3084	peptide ABC transporter	PP
LA3139	lipoprotein	PP
LA0011	putative lipoprotein	UN
LA0030	hypothetical protein	UN
LA0032	hypothetical protein	UN
LA0103	putative lipoprotein	UN
LA0104	putative metaloprotein	UN
LA0247	hypothetical protein	UN
LA0303	hypothetical protein	UN
LA0350	putative lipoprotein	UN
LA0419	hypothetical protein	UN
LA0420	hypothetical protein	UN
LA0430	hypothetical protein	UN
LA0494	hypothetical protein	UN
LA0558	putative lipoprotein	UN
LA0580	hypothetical protein	UN
LA0710	hypothetical protein	UN
LA0715	lipoprotein	UN
LA0730	hypothetical protein	UN
LA0817	hypothetical protein	UN
LA0842	hypothetical protein	UN
LA0997	hypothetical protein	UN
LA1468	hypothetical protein	UN
LA1508	outermembrane protein	UN
LA1782	hypothetical protein	UN
LA1957	lipoprotein	UN
LA2024	hypothetical protein	UN
LA2036	hypothetical protein	UN
LA2126	signal peptide peptidase sppA	UN
LA2169	lipoprotein	UN
LA2183	hypothetical protein	UN
LA2378	lipoprotein	UN
LA2499	hypothetical protein	UN
LA2512	hypothetical protein	UN
LA2626	lipoprotein	UN
LA2791	hypothetical protein	UN
LA2854	hypothetical protein	UN
LA2944	Alpha-glucosidase II	UN
LA2975	hypothetical protein	UN
LA3077	hypothetical protein	UN
LA3264	hypothetical protein	UN
LA3338	lipoprotein	UN
LA3368	hypothetical protein	UN
LA3648	acidic periplasmic protein	UN
LA3653	hypothetical protein	UN
LA3722	lipoprotein	UN
LA3724	lipoprotein	UN
LA3781	hypothetical protein	UN
LA4083	hypothetical protein	UN
LA4084	hypothetical protein	UN
LA4087	hypothetical protein	UN
LA4291	hypothetical protein	UN
B . 21 possible Leptospiral lipoproteins predicted by SpLip methods
Locus tag	Product name	Localization prediction
LA2342	hypothetical protein	CM
LA3727	hypothetical protein	CM
LA0678	Methyl-accepting chemotaxis protein mcpB	CM
LA1362	hypothetical protein	CP
LA1883	hypothetical protein	CP
LA2003	hypothetical protein	CP
LA2722	hypothetical protein	CP
LA0666	Methylamine utilization protein mauG	PP
LA0364	hypothetical protein	UN
LA3145	NHL repeat protein	UN
LB248	hypothetical protein	UN
LA0010	hypothetical protein	UN
LA0357	conserved hypothetical protein	UN
LA1448	outermembrane protein	UN
LA1535	hypothetical protein	UN
LA1761	hypothetical protein	UN
LA1912	outermembrane protein	UN
LA2204	hypothetical protein	UN
LA3613	2-dehydropantoate 2-reductase	UN
LA4143	lipoprotein	UN
LA4262	hypothetical protein	UN
SpLip: spirocheatal lipoprotein predictions [29]
