# Supplementary material for: Genome-wide subcellular localization of putative outer membrane and extracellular proteins in Leptospira interrogans serovar Lai genome using bioinformatics approaches
Source: BMC Genomics. 2008 Apr 21;9:181. doi: 10.1186/1471-2164-9-181 (PMC2387172; doi:10.1186/1471-2164-9-181)
Supplement: Additional file 8 — Subcellular localization of vaccine candidate using the combination method.. This table lists the Lai locus tag and protein annotation of 226 vaccine candidate predicted by Yang et al. [20] and the subcellular localization of these vaccine candidates predicted by the combination method. [file 1471-2164-9-181-S8.xls]

## Sheet: Sheet1
Table the result of subcellular localization of 226 vaccine candidates using the combination method
A. 18 vaccine candidates according to localization sites : Extracellular (EX)
Locus tag	Product name	Localization prediction
LA0322	hypothetical protein	CM
LA2471	outermembrane protein	CM
LA2992	hypothetical protein	CM
LA0617	hypothetical protein	CP
LA1569	lipoprotein	EX
LA1433	hypothetical protein	EX
LA2823	lipoprotein	EX
LA3394	hypothetical protein	EX
LA0074	hypothetical protein	EX
LA3848	lipoprotein	EX
LB225	hypothetical protein	EX
LA3210	hypothetical protein	EX
LA0587	Lactonizing lipase	EX
LA3338	lipoprotein	UN
LA3779	hypothetical protein	UN
LA2975	hypothetical protein	UN
LA0444	hypothetical protein	UN
LA1508	outermembrane protein	UN
B. 120 vaccine candidates according to localization sites : Outer membrane (OM)
Locus tag	Product name	Localization prediction
LA4263	hypothetical protein	CM
LA0099	hypothetical protein	CM
LA0178	60Kd inner membrane protein	CM
LA0532	hypothetical protein	CM
LA0635	S-layer-like array protein	CM
LA0811	hypothetical protein	CM
LA0818	hypothetical protein	CM
LA0940	hypothetical protein	CM
LA1010	outermembrane protein	CM
LA1495	outermembrane protein	CM
LA1690	hypothetical protein	CM
LA1733	hypothetical protein	CM
LA1917	hypothetical protein	CM
LA2094	FHA-domain containing protein	CM
LA2267	outermembrane protein	CM
LA2268	outermembrane protein	CM
LA2395	outermembrane protein	CM
LA2464	gliding motility protein GldG	CM
LA2537	hypothetical protein	CM
LA2612	flagellar protein required for flagellar formation	CM
LA2617	hypothetical protein	CM
LA2672	hypothetical protein	CM
LA2757	rod shape-determining protein mreC	CM
LA2857	hydrolase or acyltransferase	CM
LA3069	hypothetical protein	CM
LA3091	hypothetical protein	CM
LA3118	hypothetical protein	CM
LA3440	hypothetical protein	CM
LA3681	phage-related-like protein	CM
LA3862	hypothetical protein	CM
LA4070	hypothetical protein	CM
LA4212	hypothetical protein	CM
LB025	hypothetical protein	CM
LB056	TPR-repeat-containing protein	CM
LB277	hypothetical protein	CM
LB362	hypothetical protein	CM
LA0678	Methyl-accepting chemotaxis protein mcpB	CM
LA0049	aerotaxis sensor receptor	CM
LA1009	Penicillin-binding protein 1A	CM
LA2755	probable penicillin-binding protein	CM
LA3506	Methyl-accepting chemotaxis protein	CM
LB018	hypothetical protein	CM
LA2468	hypothetical protein	CP
LA2656	hypothetical protein	CP
LA3744	hypothetical protein	CP
LA4261	UDP-glucose 4-epimerase	CP
LB061	hypothetical protein	CP
LA0423	hypothetical protein	EX
LA0378	TPR-repeat-containing proteins	EX
LA4227	hypothetical protein	EX
LB258	Cysteine protease	EX
LA3469	iron-reglulated protein A	EX
LA0505	probable glycosyl hydrolase	EX
LA2377	peptidase	EX
LA1987	outermembrane protein	OM
LA0568	hypothetical protein	OM
LA1192	outermembrane protein	OM
LA1404	outermembrane protein	OM
LA1507	hypothetical protein	OM
LA1931	outermembrane protein	OM
LA2295	LipL45 protein	OM
LB199	putative outermembrane protein	OM
LA0301	outer membrane protein OmpA family	OM
LA0957	outer membrane efflux protein	OM
LA1100	outer membrane efflux protein	OM
LA1161	long-chain fatty acid transport protein	OM
LA1501	hypothetical protein	OM
LA2063	hypothetical protein	OM
LA2318	outer membrane protein	OM
LA2818	hypothetical protein	OM
LB279	hypothetical protein	OM
LA3552	hypothetical protein	OM
LA2375	General secretory pathway protein D	OM
LA2510	hypothetical protein	OM
LA3149	Hemin receptor	OM
LA3468	probable TonB-dependent receptor	OM
LB191	putative TonB-dependent outer membrane receptor protein	OM
LB328	outer membrane protein OmpA	OM
LA0330	Penicillin G acylase precursor	PP
LA2266	putative outermembrane protein	PP
LA2413	Probable lipoprotein nlpC precursor	PP
LA2949	heat shock protein	PP
LA1174	amino acid ABC transporter: periplasmic	PP
LA2664	flagellar P-ring protein precursor	PP
LA0410	hypothetical protein (LolA)	PP
LA1912	outermembrane protein	UN
LA2024	hypothetical protein	UN
LA0253	hypothetical protein	UN
LA2742	hypothetical protein	UN
LA3403	hypothetical protein	UN
LA0166	hypothetical protein	UN
LA0241	SCO1/SenC family protein	UN
LA0272	hypothetical protein	UN
LA0339	glycerophosphoryl diester phosphodiesterase	UN
LA0370	hypothetical protein	UN
LA0878	DshA protein	UN
LA1087	hypothetical protein	UN
LA1099	hypothetical protein	UN
LA1412	hypothetical protein	UN
LA1996	hypothetical protein	UN
LA2238	polysaccharide deacetylase	UN
LA2368	type II secretion pathway related protein etpK-li	UN
LA2800	hypothetical protein	UN
LA3165	conserved hypothetical protein with MORN repeat	UN
LA3353	hypothetical protein	UN
LA3872	signal peptide peptidase sppA	UN
LA3970	hypothetical protein	UN
LA4232	hypothetical protein	UN
LA4341	Peptidase family M23/M37	UN
LB050	hypothetical protein	UN
LA2126	signal peptide peptidase sppA	UN
LA3434	N-acetylmuramoyl-L-alanine amidase	UN
LA2215	Chemotaxis motB protein	UN
LA2538	hypothetical protein	UN
LA2741	hypothetical protein	UN
LA3632	PBS lyase HEAT-like repeat containing protein	UN
LA4285	hypothetical protein	UN
LA0365	hypothetical protein	UN
LA0379	hypothetical protein	UN
LA3938	hypothetical protein	UN
C. 37 vaccine candidates according to localization sites : Periplasmic (PP)
Locus tag	Product name	Localization prediction
LA0312	peptidase ( M23/M37 family protein)	CM
LA0413	hypothetical protein	CM
LA0569	hypothetical protein	CM
LA2277	hypothetical protein	CM
LA2372	General secretory pathway protein G	CM
LA2531	hypothetical protein	CM
LA2637	LipL32 protein	CM
LA2993	hypothetical protein	CM
LA3535	hypothetical protein	CM
LA3780	hypothetical protein	CM
LA3576	flagellar motor protein	CM
LA0093	hypothetical protein	CP
LB047	hypothetical protein	CP
LA2208	hypothetical protein	EX
LA0222	outer membrane protein OmpA family	OM
LA0616	outer membrane lipoprotein lipL41	OM
LA3571	putative cytochrome c	PP
LA2820	hypothetical protein	PP
LA3507	putative cytochrome c	PP
LB098	Predicted xylanase/chitin deacetilase	PP
LA2950	HtrA2	PP
LA2023	cytochrome c	PP
LA1136	hypothetical protein	PP
LA1998	polysaccharide deacetylase	PP
LA1155	sulfate-binding protein precursor	PP
LA2748	Sulfate-binding protein precursor	PP
LA4262	hypothetical protein	UN
LA1448	putative outermembrane protein	UN
LA0430	hypothetical protein	UN
LA0011	putative lipoprotein	UN
LA0494	hypothetical protein	UN
LA0107	hypothetical protein	UN
LA1118	putative outermembrane protein	UN
LA1312	hypothetical protein	UN
LA2316	putative outermembrane protein	UN
LA3839	Phosphatidylethanolamine-binding family protein	UN
LA3944	hypothetical protein	UN
D. 51 vaccine candidates according to localization sites : cytoplasmic membrane proteins (CM)
Locus tag	Product name	Localization prediction
LA0960	hypothetical protein	CP
LA0250	TRAM family protein	CM
LA0680	hypothetical protein	CM
LA1554	hypothetical protein	CM
LA1982	hypothetical protein	CM
LA3072	hypothetical protein	CM
LA3586	hypothetical protein	CM
LA3962	hypothetical protein	CM
LA4062	hypothetical protein	CM
LA4154	hypothetical protein	CM
LA4172	hypothetical protein	CM
LA4233	hypothetical protein	CM
LA4269	transcriptional regulator	CM
LB174	heat shock protein HtpX	CM
LA1283	hypothetical protein	CM
LA1695	CrcB-like protein	CM
LA2250	Nuclease S1	CM
LA2737	acyltransferase	CM
LA3110	potassium-transporting ATPase	CM
LA0238	cytochrome-c oxidase assembly factor ctaA	CM
LA0314	Trk system potassium uptake protein trkH	CM
LA0550	NolG efflux transporter	CM
LA0650	Rhomboid family protein	CM
LA1143	Preprotein translocase subunit SecF	CM
LA1191	Methyl-accepting chemotaxis protein	CM
LA1284	Lipoprotein releasing system transmembrane protei	CM
LA1321	thiol:disulfide interchange protein DsbD	CM
LA1397	Protein export membrane protein SecD/SecF	CM
LA1435	hypothetical protein	CM
LA1451	Phosphatidylglycerophosphate synthase	CM
LA1471	Pyrophosphate-energized vacuolar membrane proton	CM
LA1477	3-deoxy-D-manno-octulosonic-acid transferase	CM
LA1979	glycosyl transferase	CM
LA2275	dedA protein	CM
LA2320	biopolymer transport protein	CM
LA2891	hypothetical protein	CM
LA3146	hypothetical protein	CM
LA3577	motility protein A	CM
LA3754	Signal peptidase I	CM
LA3777	Protein crcB homolog	CM
LA3806	Probable ammonium transporter	CM
LA4155	probable permease of ABC transporter	CM
LA4228	Dipeptide transport system permease protein dppB	CM
LB281	transport protein ExbB	CM
LA2050	UDP-N-acetylglucosamine:LPS N-acetylglucosamine transferase	CM
LA1535	hypothetical protein	UN
LA0639	hypothetical protein	UN
LA1056	hypothetical protein	UN
LA1958	outermembrane protein	UN
LA2604	hypothetical protein	UN
LA3916	hypothetical protein	UN
